# Supplementary material for: Identification of prognosis-related molecular subgroups based on DNA methylation in pancreatic cancer
Source: Clin Epigenetics. 2021 May 12;13:109. doi: 10.1186/s13148-021-01090-w (PMC8117591; doi:10.1186/s13148-021-01090-w)
Supplement: Supplementary file 1 — Additional file 1. Table S1: The detailed description of the samples from TCGA dataset. Table S2: Detailed information of 29,879 prognosis-related CpG sites. Table S3: Detailed information of 4,227 independent prognostic CpG sites. Table S4: Detailed information of genes with different mutational frequency between the C1 and C2/3/4 subgroups. Table S5: The expression data of 2,939 genes annotated from the 4,227 independent prognostic CpG sites. Table S6: Detailed information of the 111 differently methylated CpG sites between the C1 and C2/3/4 subgroups. [file 13148_2021_1090_MOESM1_ESM.xlsx]

## Sheet: table 1
submitter_id.samples	adenocarcinoma_invasion	age_at_initial_pathologic_diagnosis	alcoholic_exposure_category	amount_of_alcohol_consumption_per_day	anatomic_neoplasm_subdivision_other	batch_number	bcr	bcr_followup_barcode	bcr_followup_uuid	submitter_id	day_of_dcc_upload	day_of_form_completion	days_to_diabetes_onset	days_to_initial_pathologic_diagnosis	days_to_pancreatitis_onset	family_history_of_cancer	file_uuid	followup_case_report_form_submission_reason	followup_treatment_success	frequency_of_alcohol_consumption	histologic_grading_tier_category	histological_type_other	history_of_chronic_pancreatitis	history_of_diabetes	history_of_neoadjuvant_treatment	history_prior_surgery_type_other	informed_consent_verified	init_pathology_dx_method_other	initial_pathologic_diagnosis_method	lost_follow_up	lymph_node_examined_count	maximum_tumor_dimension	month_of_dcc_upload	month_of_form_completion	neoplasm_histologic_grade	number_of_lymphnodes_positive_by_he	number_of_lymphnodes_positive_by_ihc	number_pack_years_smoked	other_dx	pathologic_M	pathologic_N	pathologic_T	patient_death_reason	patient_id	person_neoplasm_cancer_status	postoperative_rx_tx	primary_lymph_node_presentation_assessment	primary_therapy_outcome_success	radiation_therapy
TCGA-2J-AABA-01A	YES	55				424.46.0	Nationwide Children's Hospital	TCGA-2J-AABA-F62440	BCF34D68-2B8F-4DE0-8349-435850881A98	TCGA-2J-AABA	22	16		0	-18029		44285DA7-3745-4A78-808D-CC4CF6243812	Scheduled Follow-up Submission			Four Tier		YES	NO	No		YES		Tumor resection	NO	22	4.3	12	7	G2	2	0	51	No	M0	N1	T3	Pancreatic Cancer	AABA	WITH TUMOR	YES	YES	Progressive Disease	NO
TCGA-IB-7891-01A	YES	49	Social Drinker			210.65.0	Nationwide Children's Hospital	TCGA-IB-7891-F43061	C7C57307-E295-4F37-A0FA-9E690A0A9F27	TCGA-IB-7891	22	9		0		YES	31DBFC07-F7F8-4059-8F41-AC46C5D53A78	Scheduled Follow-up Submission	Stable Disease				NO	NO	No		YES		Cytology (e.g. Peritoneal or pleural fluid)	NO	11	2.3	12	5	G1	7		29	No	M0	N1	T3		7891	WITH TUMOR	YES	YES		NO
TCGA-3A-A9J0-01A	YES	75				424.46.0	Nationwide Children's Hospital	TCGA-3A-A9J0-F69137	EDC8578B-350D-471D-BF62-89A9CD1B8B1D	TCGA-3A-A9J0	22	29		0		NO	99226663-C6AF-4BA7-AFFE-32113B87675C	Scheduled Follow-up Submission			Four Tier		NO	NO	No		YES		Tissue Biopsy	NO	14	4	12	12	G2	5	0		No	MX	N1	T3		A9J0	WITH TUMOR	YES	YES		NO
TCGA-HZ-7920-01A	YES	71				210.65.0	Nationwide Children's Hospital	TCGA-HZ-7920-F64070	C69737DE-EE71-44FB-B551-7A799B0BD4F5	TCGA-HZ-7920	22	25		0			565A4D4A-E3DA-493A-BA08-9AB39B895147	Scheduled Follow-up Submission	Complete Remission/Response						No		YES		Tumor resection	NO	12	3.2	12	8	G2	0			No	MX	N0	T2	Other, non-malignant disease	7920	TUMOR FREE	YES	YES	Complete Remission/Response	YES
TCGA-IB-7645-01A	YES	44				210.65.0	Nationwide Children's Hospital	TCGA-IB-7645-F43014	C67D8781-A59D-43E7-8663-2905B8B409D3	TCGA-IB-7645	22	8		0		NO	937C25B2-1022-41E5-B39A-7837936115DD	Scheduled Follow-up Submission					NO	NO	No		YES		Tumor resection	NO	17	4.5	12	5	G1	5			No	M0	N1	T3	Pancreatic Cancer	7645	WITH TUMOR	YES	YES	Progressive Disease	NO
TCGA-IB-AAUV-01A	YES	49	None			392.50.0	Nationwide Children's Hospital	TCGA-IB-AAUV-F65791	D80739A2-5604-4771-A87A-C82DE7E9AA48	TCGA-IB-AAUV	22	30		0		NO	C5186683-77AD-4B93-8EAD-B38B68BE9FD0	Scheduled Follow-up Submission	Complete Remission/Response				NO	NO	No		YES		Cytology (e.g. Peritoneal or pleural fluid)	NO	15	4.8	12	9	G2	3		50	No	M0	N1	T3		AAUV		YES	YES	Complete Remission/Response	NO
TCGA-FZ-5926-01A	YES	73				106.63.0	Nationwide Children's Hospital	TCGA-FZ-5926-F49538	817CD9FA-F5B2-4E79-9E3A-5B4D436A5EE5	TCGA-FZ-5926	22	3		0			12F3820B-F7F4-45F2-ADB1-3F2DB9D4EDE7	Scheduled Follow-up Submission	Progressive Disease						No		YES		Cytology (e.g. Peritoneal or pleural fluid)	NO	18	1.5	12	10	G2	8			No	M0	N1	T3		5926	WITH TUMOR	NO	YES	Progressive Disease	NO
TCGA-FZ-5926-11A	YES	73				106.63.0	Nationwide Children's Hospital	TCGA-FZ-5926-F49538	817CD9FA-F5B2-4E79-9E3A-5B4D436A5EE5	TCGA-FZ-5926	22	3		0			12F3820B-F7F4-45F2-ADB1-3F2DB9D4EDE7	Scheduled Follow-up Submission	Progressive Disease						No		YES		Cytology (e.g. Peritoneal or pleural fluid)	NO	18	1.5	12	10	G2	8			No	M0	N1	T3		5926	WITH TUMOR	NO	YES	Progressive Disease	NO
TCGA-HV-A5A5-01A	YES	61				284.63.0	Nationwide Children's Hospital			TCGA-HV-A5A5	22			0			A0DC94DF-771D-4A63-B5BC-B40225FA728C				Three Tier		NO	NO	No	Radical聽pancreaticoduodenectomy	YES		Tumor resection		19		12		G2	2			No	M0	N1	T3		A5A5			YES
TCGA-IB-A6UG-01A	YES	65	None			349.58.0	Nationwide Children's Hospital	TCGA-IB-A6UG-F64549	0CE87B0D-1DB1-482A-94DD-E8CCBD7E88D9	TCGA-IB-A6UG	22	4		0			4E7D07F4-06BA-4092-8D1E-88B12CB2C83A	Scheduled Follow-up Submission			Four Tier		NO	NO	No		YES		Tissue Biopsy	NO	19	3	12	9	G3	16		33.75	No	M0	N1	T3	Other, non-malignant disease	A6UG	WITH TUMOR	NO	YES	Partial Remission/Response	NO
TCGA-F2-A7TX-01A	YES	77	Daily Drinker	2		392.50.0	Nationwide Children's Hospital			TCGA-F2-A7TX	22			0		YES	40B4A0D7-5B57-4A61-B893-4F3FCEAED7EC			7			NO	YES	No		YES		Cytology (e.g. Peritoneal or pleural fluid)		19	3.6	12		G3	7			No	M0	N1	T3		A7TX			YES
TCGA-FZ-5922-01A	YES	81				106.63.0	Nationwide Children's Hospital	TCGA-FZ-5922-F49525	A1CA585C-496F-4EAC-AA90-2841060680A4	TCGA-FZ-5922	22	3		0			481BCF1A-09A4-4959-B1EC-78C2F70DF570	Scheduled Follow-up Submission					NO	NO	No		YES		Cytology (e.g. Peritoneal or pleural fluid)	NO	5	1.8	12	10	G2	0			No	M0	N0	T3		5922	WITH TUMOR	YES	YES	Progressive Disease	NO
TCGA-FZ-5922-11A	YES	81				106.63.0	Nationwide Children's Hospital	TCGA-FZ-5922-F49525	A1CA585C-496F-4EAC-AA90-2841060680A4	TCGA-FZ-5922	22	3		0			481BCF1A-09A4-4959-B1EC-78C2F70DF570	Scheduled Follow-up Submission					NO	NO	No		YES		Cytology (e.g. Peritoneal or pleural fluid)	NO	5	1.8	12	10	G2	0			No	M0	N0	T3		5922	WITH TUMOR	YES	YES	Progressive Disease	NO
TCGA-3A-A9I9-01A	YES	67	Weekly Drinker	2		392.50.0	Nationwide Children's Hospital			TCGA-3A-A9I9	22			0		YES	565A7337-4A64-442C-BA0E-20E44B341783			1			NO	NO	No		YES		Tissue Biopsy		23	2.5	12		G2	0	0	75	No	MX	N0	T3		A9I9			YES
TCGA-HZ-8519-01A	YES	73				247.64.0	Nationwide Children's Hospital	TCGA-HZ-8519-F57018	573231AD-48EB-4A13-81A9-D8548A829DEA	TCGA-HZ-8519	22	28		0			CA192E98-A24B-4126-8F0F-068CF3126559	Scheduled Follow-up Submission	Complete Remission/Response		Four Tier	Adenocarcinoma, NOS			No		YES		Tumor resection	NO	9	1.8	12	2	G3	0			No	MX	N0	T1		8519	TUMOR FREE	YES	YES	Complete Remission/Response	YES
TCGA-IB-AAUM-01A	YES	76	None			390.52.0	Nationwide Children's Hospital	TCGA-IB-AAUM-F67240	7BEAE531-E859-4268-94AE-216FE0D64A0F	TCGA-IB-AAUM	22	3		0			8EEE6A70-E891-4088-9410-8819E38CCAD1	Scheduled Follow-up Submission			Three Tier		NO	YES	No		YES		Tumor resection	NO	1	2.1	12	11	G3	1			No	M0	N1	T2		AAUM	WITH TUMOR	NO	YES	Partial Remission/Response	NO
TCGA-IB-7885-01A	YES	78	None			195.65.0	Nationwide Children's Hospital	TCGA-IB-7885-F45057	36D06162-B689-4BD0-87DE-C4C0144F7F0A	TCGA-IB-7885	22	3		0		YES	B35AD339-58F8-466C-9757-9D2F828C1C8F	Scheduled Follow-up Submission					NO	NO	No		YES		Tumor resection	NO	12	2.4	12	7	G2	3		20	No	M0	N1	T3		7885	TUMOR FREE	YES	YES	Complete Remission/Response	NO
TCGA-F2-A44H-01A	YES	65				284.63.0	Nationwide Children's Hospital	TCGA-F2-A44H-F55794	D257FF23-610B-4FF0-83C2-8CF78647A81B	TCGA-F2-A44H	22	15		0		YES	DB30B8E1-ED57-4022-B179-BAC245CFD68F	Scheduled Follow-up Submission	Complete Remission/Response				NO	YES	No		YES		Tissue Biopsy	NO	8	3.5	12	1	G2	0			No	M0	N0	T3		A44H	TUMOR FREE	YES	YES	Complete Remission/Response	YES
TCGA-FZ-5921-01A	YES	85				106.63.0	Nationwide Children's Hospital			TCGA-FZ-5921	22			0			29E994A9-4343-4E9F-8402-F1C1618D8C09								No		YES		Cytology (e.g. Peritoneal or pleural fluid)		10		12		GX	1			No	M0	N1	T3		5921			YES
TCGA-FZ-5921-11A	YES	85				106.63.0	Nationwide Children's Hospital			TCGA-FZ-5921	22			0			29E994A9-4343-4E9F-8402-F1C1618D8C09								No		YES		Cytology (e.g. Peritoneal or pleural fluid)		10		12		GX	1			No	M0	N1	T3		5921			YES
TCGA-FB-AAQ2-01A	YES	81	None			424.46.0	Nationwide Children's Hospital	TCGA-FB-AAQ2-F64879	C16C594F-F9B8-4863-B16D-3E40F04EDDD2	TCGA-FB-AAQ2	22	15	-198	0		NO	F196FFF7-77EE-4984-93B3-BC64B4B2C5D3	Scheduled Follow-up Submission	Progressive Disease		Four Tier		NO	YES	No		YES		Tissue Biopsy	NO	23	5.5	12	9	G3	2			No	MX	N1	T3		AAQ2	WITH TUMOR	NO	YES	Progressive Disease	NO
TCGA-FB-AAQ2-11A	YES	81	None			424.46.0	Nationwide Children's Hospital	TCGA-FB-AAQ2-F64879	C16C594F-F9B8-4863-B16D-3E40F04EDDD2	TCGA-FB-AAQ2	22	15	-198	0		NO	F196FFF7-77EE-4984-93B3-BC64B4B2C5D3	Scheduled Follow-up Submission	Progressive Disease		Four Tier		NO	YES	No		YES		Tissue Biopsy	NO	23	5.5	12	9	G3	2			No	MX	N1	T3		AAQ2	WITH TUMOR	NO	YES	Progressive Disease	NO
TCGA-IB-7644-01A	YES	65	Occasional Drinker			195.65.0	Nationwide Children's Hospital	TCGA-IB-7644-F44985	E3335CBC-3B80-4ACE-9DB5-19D7FF1858D7	TCGA-IB-7644	22	2		0		NO	CB7F864E-357B-4953-BF54-DFC574C46DC1	Scheduled Follow-up Submission					NO	YES	No		YES		Tumor resection	NO	8	2.3	12	7	G2	3		30	No	M1	N1	T3	Pancreatic Cancer	7644	WITH TUMOR	YES	YES	Progressive Disease	NO
TCGA-L1-A7W4-01A	YES	48	None			369.54.0	Nationwide Children's Hospital	TCGA-L1-A7W4-F69169	B5FFFD99-F076-4ACB-9AC1-22A01890C03F	TCGA-L1-A7W4	22	30		0		NO	AA9F3976-8918-4B50-A665-9B060ECB4E1D	Scheduled Follow-up Submission	Progressive Disease		Three Tier		NO	NO	No		YES		Tissue Biopsy	NO	11	2.8	12	12	G3	2			No	M0	N1	T3	Pancreatic Cancer	A7W4	WITH TUMOR	YES	YES	Progressive Disease	NO
TCGA-L1-A7W4-11A	YES	48	None			369.54.0	Nationwide Children's Hospital	TCGA-L1-A7W4-F69169	B5FFFD99-F076-4ACB-9AC1-22A01890C03F	TCGA-L1-A7W4	22	30		0		NO	AA9F3976-8918-4B50-A665-9B060ECB4E1D	Scheduled Follow-up Submission	Progressive Disease		Three Tier		NO	NO	No		YES		Tissue Biopsy	NO	11	2.8	12	12	G3	2			No	M0	N1	T3	Pancreatic Cancer	A7W4	WITH TUMOR	YES	YES	Progressive Disease	NO
TCGA-XN-A8T5-01A	YES	53				369.54.0	Nationwide Children's Hospital	TCGA-XN-A8T5-F70355	A46E8CAF-1E09-484F-9C8E-A532DFBA6F2E	TCGA-XN-A8T5	22	9		0			B856D919-2398-47AB-AFAB-D07834BF7BCB	Scheduled Follow-up Submission	Progressive Disease		Four Tier	moderately differentiated ductal adenocarcinoma 60% + neuroendocrine 40%	NO	YES	No		YES		Tumor resection	NO	6	2.5	12	2	G2	0	0	15.2	No	M0	N0	T2		A8T5	WITH TUMOR	YES	YES	Progressive Disease	YES
TCGA-HZ-7925-01A	YES	66				195.65.0	Nationwide Children's Hospital	TCGA-HZ-7925-F65863	FD9F0E0D-4813-44E0-B660-151572779E16	TCGA-HZ-7925	22	30		0			3A3E6D20-D1E5-4F6C-97DE-1F73FAC751F9	Scheduled Follow-up Submission	Progressive Disease						No		YES			NO	19	4.7	12	9	G2	2			No	MX	N1	T3	Pancreatic Cancer	7925	WITH TUMOR	YES	YES	Complete Remission/Response	NO
TCGA-2J-AAB4-01A	YES	48			Body & Tail of Pancreas	424.46.0	Nationwide Children's Hospital	TCGA-2J-AAB4-F62444	CE0B8128-82B9-4164-808F-1B4447134F54	TCGA-2J-AAB4	22	16		0	-292		A0652B33-8257-436D-B7A2-23581517AA6A	Scheduled Follow-up Submission			Four Tier	invasive, well-differentiated	YES	NO	No		YES		Tumor resection	NO	34	6.8	12	7	G2	0	0		No	M0	N1	T2		AAB4	TUMOR FREE	YES	YES	Complete Remission/Response	NO
TCGA-IB-AAUW-01A	YES	63	Occasional Drinker			392.50.0	Nationwide Children's Hospital	TCGA-IB-AAUW-F65795	EB4A8259-6666-4D2F-A86B-6E07E79BEF05	TCGA-IB-AAUW	22	3		0		YES	08375354-93B4-47B1-915F-AA4AF3AC4942	Scheduled Follow-up Submission	Progressive Disease				NO	YES	No		YES		Tumor resection	NO	9	3.5	12	11	G3	1			No	M0	N1	T3		AAUW	WITH TUMOR	YES	YES	Complete Remission/Response	NO
TCGA-F2-7276-01A	YES	64				195.65.0	Nationwide Children's Hospital	TCGA-F2-7276-F32754	E4FDEED3-06FB-4FC0-BAE8-8FAF438EC1D1	TCGA-F2-7276	22	11	-54	0		YES	258320C5-BF53-4E7B-9414-800FF9980128	Scheduled Follow-up Submission			Four Tier		NO	YES	No		YES		Tumor resection	NO	17	5.5	12	6	G1	9			No	M0	N1	T3	Pancreatic Cancer	7276	WITH TUMOR	YES	YES	Progressive Disease	NO
TCGA-H6-A45N-01A	YES	88	Daily Drinker	1		284.63.0	Nationwide Children's Hospital	TCGA-H6-A45N-F41735	E4B5CB14-845B-46C2-AB71-1D253B98BAB2	TCGA-H6-A45N	22	26		0		YES	8B68EFBB-1E40-4EFB-B45D-7AFE465B1261	Scheduled Follow-up Submission	Progressive Disease	7		Poorly differentiated pancreatic adenocarcinoma	NO	NO	No		YES	Fine Needle Aspiration	Other method, specify:	NO	12	9	12	3	G3	1	0	1	Yes, History of Prior Malignancy	MX	N1	T3	Pancreatic Cancer	A45N	WITH TUMOR	NO	YES	Progressive Disease	NO
TCGA-H6-A45N-11A	YES	88	Daily Drinker	1		284.63.0	Nationwide Children's Hospital	TCGA-H6-A45N-F41735	E4B5CB14-845B-46C2-AB71-1D253B98BAB2	TCGA-H6-A45N	22	26		0		YES	8B68EFBB-1E40-4EFB-B45D-7AFE465B1261	Scheduled Follow-up Submission	Progressive Disease	7		Poorly differentiated pancreatic adenocarcinoma	NO	NO	No		YES	Fine Needle Aspiration	Other method, specify:	NO	12	9	12	3	G3	1	0	1	Yes, History of Prior Malignancy	MX	N1	T3	Pancreatic Cancer	A45N	WITH TUMOR	NO	YES	Progressive Disease	NO
TCGA-IB-7889-01A	YES	85				195.65.0	Nationwide Children's Hospital	TCGA-IB-7889-F45060	38D9C111-733C-42D9-8AA9-64D4D4B56657	TCGA-IB-7889	22	3		0		YES	80F96D89-FD7E-4002-B940-0AE867117D2E	Scheduled Follow-up Submission					NO	NO	No		YES		Cytology (e.g. Peritoneal or pleural fluid)	NO	13	2.5	12	7	G1	3			No	M0	N1	T3	Pancreatic Cancer	7889	WITH TUMOR	YES	YES	Progressive Disease	NO
TCGA-IB-A7LX-01A	YES	57	Occasional Drinker			369.54.0	Nationwide Children's Hospital	TCGA-IB-A7LX-F56394	0AD20849-798D-4EA7-A803-2F2ED9226033	TCGA-IB-A7LX	22	4		0			4313F207-CCF5-4766-887D-11EE3548BBE7	Additional New Tumor Event	Progressive Disease				NO	NO	No		YES		Tumor resection	NO	6	5.5	12	2	G2	4			No	MX	N1	T3	Pancreatic Cancer	A7LX	WITH TUMOR	NO	YES		NO
TCGA-3A-A9IR-01A	YES	64	Occasional Drinker			392.50.0	Nationwide Children's Hospital	TCGA-3A-A9IR-F69135	8454544E-EF3B-4D9D-A839-61352B34B6AA	TCGA-3A-A9IR	22	29		0		YES	83F3146A-6F0F-4EF7-B99B-0E0A262882F6	Scheduled Follow-up Submission			Four Tier	NEUROENDOCRINE CARCINOMA NOS	NO	NO	No		YES		Tissue Biopsy	NO	13	4	12	12	G1	0	0		No	MX	N0	T2		A9IR	TUMOR FREE	NO	YES	Complete Remission/Response	NO
TCGA-HZ-A8P0-01A	YES	76	Social Drinker			369.54.0	Nationwide Children's Hospital			TCGA-HZ-A8P0	22			0		YES	5037DBCE-3B38-43EF-8821-85CDC6149E2F						NO	NO	No		YES		Tumor resection		24	3.1	12		G1	15		20	Yes, History of Prior Malignancy	MX	N1	T3		A8P0			YES
TCGA-2L-AAQE-01A	YES	56	Daily Drinker	2		410.47.0	Nationwide Children's Hospital	TCGA-2L-AAQE-F62936	435F7594-FA22-4FED-8215-F4785B2B03E2	TCGA-2L-AAQE	22	29	-171	0	-171		D5B04127-8AE9-4C88-9653-AF845044AC66	Scheduled Follow-up Submission	Progressive Disease	7	Three Tier		YES	YES	No		YES		Tumor resection	NO	22	4.5	12	7	G2	1		30	No	M0	N1	T3	Pancreatic Cancer	AAQE	WITH TUMOR	YES	YES	Progressive Disease	NO
TCGA-2L-AAQE-11A	YES	56	Daily Drinker	2		410.47.0	Nationwide Children's Hospital	TCGA-2L-AAQE-F62936	435F7594-FA22-4FED-8215-F4785B2B03E2	TCGA-2L-AAQE	22	29	-171	0	-171		D5B04127-8AE9-4C88-9653-AF845044AC66	Scheduled Follow-up Submission	Progressive Disease	7	Three Tier		YES	YES	No		YES		Tumor resection	NO	22	4.5	12	7	G2	1		30	No	M0	N1	T3	Pancreatic Cancer	AAQE	WITH TUMOR	YES	YES	Progressive Disease	NO
TCGA-HZ-A77Q-01A	YES	55				369.54.0	Nationwide Children's Hospital			TCGA-HZ-A77Q	22			0		NO	129B0962-727B-49BA-8064-C6353C6FD006				Four Tier	Adenocarcinoma, NOS	NO	YES	No		YES		Tissue Biopsy		19	2.8	12		G2	1		15	Yes, History of Prior Malignancy	MX	N1	T3		A77Q			YES
TCGA-F2-A44G-01A	YES	79	Daily Drinker	1		284.63.0	Nationwide Children's Hospital	TCGA-F2-A44G-F47558	DDEAC5BF-507D-493F-92B2-C8A663E47B62	TCGA-F2-A44G	22	26		0		NO	EAE6000B-B5C9-45EA-BA06-D4744B7353AC	Scheduled Follow-up Submission					NO	NO	No		YES		Tumor resection	NO	16	3.5	12	8	G2	3			Yes, History of Prior Malignancy	M0	N1	T3	Pancreatic Cancer	A44G	WITH TUMOR	YES	YES	Complete Remission/Response	YES
TCGA-HZ-7919-01A	YES	52				195.65.0	Nationwide Children's Hospital	TCGA-HZ-7919-F66193	A5636126-D1C9-41FF-9BC6-50775811A591	TCGA-HZ-7919	22	3		0			93E68CF9-EB0C-4185-8C23-72D2B50A6646	Scheduled Follow-up Submission	Progressive Disease		Four Tier				No		YES		Cytology (e.g. Peritoneal or pleural fluid)	NO	10	4	12	10	G2	2			No	M0	N1	T3	Pancreatic Cancer	7919	WITH TUMOR		YES
TCGA-FZ-5920-01A	YES	52				106.63.0	Nationwide Children's Hospital	TCGA-FZ-5920-F49534	69C72AEE-4878-48BA-A44D-C4D07320FB7C	TCGA-FZ-5920	22	3		0			C4D795EF-AECA-4F7D-86EE-8F159876DA72	Scheduled Follow-up Submission							No		YES		Cytology (e.g. Peritoneal or pleural fluid)	YES	9	3.5	12	10	G3	3			No	M0	N1	T3		5920		NO	YES		NO
TCGA-FZ-5920-11A	YES	52				106.63.0	Nationwide Children's Hospital	TCGA-FZ-5920-F49534	69C72AEE-4878-48BA-A44D-C4D07320FB7C	TCGA-FZ-5920	22	3		0			C4D795EF-AECA-4F7D-86EE-8F159876DA72	Scheduled Follow-up Submission							No		YES		Cytology (e.g. Peritoneal or pleural fluid)	YES	9	3.5	12	10	G3	3			No	M0	N1	T3		5920		NO	YES		NO
TCGA-US-A77E-01A	YES	73	Daily Drinker	1		330.58.0	Nationwide Children's Hospital			TCGA-US-A77E	22			0		YES	EE65EF43-C34C-4877-B7FF-373821B6110E			7	Four Tier	Adenocarcinoma- NOS	NO	NO	No		YES				13	3.5	12		G3	2	0		Yes, History of Prior Malignancy	MX	N1	T3		A77E			YES
TCGA-US-A77E-11A	YES	73	Daily Drinker	1		330.58.0	Nationwide Children's Hospital			TCGA-US-A77E	22			0		YES	EE65EF43-C34C-4877-B7FF-373821B6110E			7	Four Tier	Adenocarcinoma- NOS	NO	NO	No		YES				13	3.5	12		G3	2	0		Yes, History of Prior Malignancy	MX	N1	T3		A77E			YES
TCGA-HV-A5A3-01A	YES	50	Occasional Drinker			284.63.0	Nationwide Children's Hospital			TCGA-HV-A5A3	22			0			406163E6-967F-485A-9E21-4A858E73AFFB				Three Tier		NO	NO	No		YES		Tumor resection		25		12		G2	5			No	MX	NX	T3		A5A3			YES
TCGA-HV-A5A3-11A	YES	50	Occasional Drinker			284.63.0	Nationwide Children's Hospital			TCGA-HV-A5A3	22			0			406163E6-967F-485A-9E21-4A858E73AFFB				Three Tier		NO	NO	No		YES		Tumor resection		25		12		G2	5			No	MX	NX	T3		A5A3			YES
TCGA-HV-A7OP-01A	YES	72	Weekly Drinker	0.5		349.58.0	Nationwide Children's Hospital	TCGA-HV-A7OP-F67211	458E13DA-8278-4DD4-B511-26861A832CF1	TCGA-HV-A7OP	22	30		0		NO	6EC3299C-7C4A-485C-9959-841280E9EC02	Scheduled Follow-up Submission	Partial Remission/Response	3	Three Tier	Intraductal tubulopapillary neoplasm	NO	NO	No		YES		Tumor resection	NO	28	6.5	12	4	GX	7			No	M0	N1	T3		A7OP		YES	YES		YES
TCGA-3A-A9IJ-01A	YES	65				410.47.0	Nationwide Children's Hospital	TCGA-3A-A9IJ-F69254	0FF13A75-B02E-4F00-842A-B773296110D6	TCGA-3A-A9IJ	22	31		0		NO	EA63A5B6-BD57-4229-90DF-EB1D07470BF5	Scheduled Follow-up Submission	Complete Remission/Response		Four Tier	NEUROENDOCRINE CARCINOMA NOS	NO	NO	No		YES		Tissue Biopsy	NO	16	3.5	12	12	G1	0	0	25	Yes, History of Prior Malignancy	MX	N0	T2		A9IJ	TUMOR FREE	NO	YES	Complete Remission/Response	NO
TCGA-IB-A5SP-01A	YES	77	None			330.58.0	Nationwide Children's Hospital	TCGA-IB-A5SP-F67889	F7FE8081-FF27-4F01-9086-DFC24D09B663	TCGA-IB-A5SP	22	12		0		YES	795CA4F5-69C0-4850-BE1A-F9B8EDE899ED	Scheduled Follow-up Submission					NO	NO	No		YES		Cytology (e.g. Peritoneal or pleural fluid)	NO	14	3	12	11	G2	0			No	M0	N0	T3		A5SP	WITH TUMOR	YES	YES		NO
TCGA-M8-A5N4-01A	YES	48	Social Drinker			284.63.0	Nationwide Children's Hospital			TCGA-M8-A5N4	22						06467440-8827-45A7-999B-2BFECA79EF3A				Four Tier		NO	NO	No		YES		Cytology (e.g. Peritoneal or pleural fluid)		1	3.4	12		G2	0			No	M0	N0	T3		A5N4			YES
TCGA-3A-A9IC-01A	YES	61	Weekly Drinker			392.50.0	Nationwide Children's Hospital			TCGA-3A-A9IC	22			0		YES	4A50C5A0-842C-4DE5-9A5A-E17D79F907CD						YES	NO	No		YES		Tissue Biopsy		21	4	12		G2	4	0		No	MX	N1	T3		A9IC			YES
TCGA-FB-A7DR-01A	YES	48	Weekly Drinker	1		349.58.0	Nationwide Children's Hospital	TCGA-FB-A7DR-F61163	52317D74-90B6-4D3B-A6AA-E4908AB7DBB1	TCGA-FB-A7DR	22	25		0		NO	385ACDD2-DD93-47CD-8F56-1F07DB6D5623	Scheduled Follow-up Submission	Progressive Disease	3	Four Tier			NO	No		YES		Tissue Biopsy	NO		3	12	6	G2			20	No	M0	NX	T3	Pancreatic Cancer	A7DR			NO	Complete Remission/Response	NO
TCGA-LB-A8F3-01A	YES	64	None			369.54.0	Nationwide Children's Hospital	TCGA-LB-A8F3-F64979	00435A0B-4238-417B-B27D-BD46F7DE0D48	TCGA-LB-A8F3	22	16		0		YES	ACE05261-6188-4BD8-9AEB-93D37BA11503	Scheduled Follow-up Submission			Four Tier			NO	No		YES		Tumor resection	NO	10	5	12	9	G1	0			No	MX	N0	T3		A8F3	TUMOR FREE	YES	YES		YES
TCGA-FB-AAPZ-01A	YES	54				424.46.0	Nationwide Children's Hospital	TCGA-FB-AAPZ-F68917	42DA0B77-1875-4E53-AD27-7B77C0C7EFF7	TCGA-FB-AAPZ	22	23		0		YES	16277A82-C245-4C36-AA0C-F68C873BF13C	Scheduled Follow-up Submission	Progressive Disease		Three Tier		NO	NO	No		YES		Tissue Biopsy	NO	12	3.8	12	12	G3	1			No	MX	N1	T2		AAPZ		YES	YES	Complete Remission/Response	NO
TCGA-FB-AAPZ-11A	YES	54				424.46.0	Nationwide Children's Hospital	TCGA-FB-AAPZ-F68917	42DA0B77-1875-4E53-AD27-7B77C0C7EFF7	TCGA-FB-AAPZ	22	23		0		YES	16277A82-C245-4C36-AA0C-F68C873BF13C	Scheduled Follow-up Submission	Progressive Disease		Three Tier		NO	NO	No		YES		Tissue Biopsy	NO	12	3.8	12	12	G3	1			No	MX	N1	T2		AAPZ		YES	YES	Complete Remission/Response	NO
TCGA-IB-7652-01A	YES	49	None			195.65.0	Nationwide Children's Hospital	TCGA-IB-7652-F45055	5D031209-B081-4123-A290-001A08F46C1C	TCGA-IB-7652	22	3		0		NO	DD31A223-3FCB-4297-82A6-50D65AB805F6	Scheduled Follow-up Submission					NO	NO	No		YES		Tissue Biopsy	NO	20	4.2	12	7	G2	1			No	M0	N1	T3		7652	TUMOR FREE	YES	YES	Complete Remission/Response	NO
TCGA-HV-A5A4-01A	YES	72				284.63.0	Nationwide Children's Hospital			TCGA-HV-A5A4	22			0			D132DA92-F5CD-4DBC-A9C1-D55D170673AA				Three Tier		NO	NO	No		YES		Tumor resection		18		12		G2	1			No	MX	N0	T3		A5A4
TCGA-HV-A5A6-01A	YES	65				284.63.0	Nationwide Children's Hospital	TCGA-HV-A5A6-F66960	E3F9581E-23E4-464A-A478-3D285D583B50	TCGA-HV-A5A6	22	3		0			FF4776FA-C226-4B37-8932-A503F433826D	Scheduled Follow-up Submission					NO	NO	No		YES		Tumor resection	YES	22		12	11	G1	2			No	M0	N1b	T3	Other malignancy	A5A6	WITH TUMOR	YES	YES	Progressive Disease	NO
TCGA-FB-A78T-01A	YES	71				330.58.0	Nationwide Children's Hospital	TCGA-FB-A78T-F59978	91B6F772-CA7A-4617-8F27-6962B2BBC5BE	TCGA-FB-A78T	22	27		0		YES	12238C20-68F7-4B58-BADB-88A1A6281FC0	Scheduled Follow-up Submission			Three Tier			NO	No		YES		Tumor resection	NO	22	3.5	12	5	G2	4		2	No	M0	N1	T3	Pancreatic Cancer	A78T		YES	YES	Complete Remission/Response	NO
TCGA-Z5-AAPL-01A	YES	74			Body and Tail	424.46.0	Nationwide Children's Hospital	TCGA-Z5-AAPL-F69054	6E0E4E05-E90C-469B-8039-630009F29F41	TCGA-Z5-AAPL	22	24		0			0634A77A-9C1F-4DB4-9539-AAF827CF9C81	Scheduled Follow-up Submission							No		YES		Tumor resection	NO	9		12	12	G1	0			No	M0	N0	T3		AAPL	TUMOR FREE	YES	YES	Complete Remission/Response	NO
TCGA-IB-AAUR-01A	YES	67	None			392.50.0	Nationwide Children's Hospital	TCGA-IB-AAUR-F65778	4A4BD1D9-74BD-4C17-9E8C-86D6CDCC07ED	TCGA-IB-AAUR	22	30		0			870638F1-C9AD-417F-9D55-E47447816957	Scheduled Follow-up Submission	Progressive Disease				NO	YES	No		YES		Tumor resection	NO	21	3.7	12	9	G1	9			No	M0	N1	T3		AAUR	WITH TUMOR	NO	YES	Partial Remission/Response	NO
TCGA-YH-A8SY-01A	YES	73	Weekly Drinker			390.52.0	Nationwide Children's Hospital			TCGA-YH-A8SY	22			0		NO	7B2DD238-0E0F-43B9-893F-97D15069924A			2	Three Tier		NO	NO	No		YES		Cytology (e.g. Peritoneal or pleural fluid)		27	4.1	12		G2	16			No	MX	N1	T3		A8SY			YES
TCGA-S4-A8RP-01A	YES	77	Social Drinker			369.54.0	Nationwide Children's Hospital			TCGA-S4-A8RP	22			0		YES	F5ADEFC2-D653-42BF-9CD5-396790FCCD02				Three Tier		NO	NO	No		YES		Tumor resection		10	2.8	12		G3	2	0	26	No	MX	N1	T3		A8RP			YES
TCGA-HZ-7289-01A	YES	77				195.65.0	Nationwide Children's Hospital	TCGA-HZ-7289-F64073	22FCDC65-A0EA-4695-9A33-AC405C4140C0	TCGA-HZ-7289	22	25		0			AD007D56-7939-4601-8D18-C7BC2AAA523F	Scheduled Follow-up Submission	Progressive Disease			Adenocarcinoma, NOS			No		YES		Tissue Biopsy	NO	9	4.5	12	8	G1	1			Yes, History of Prior Malignancy	MX	N1	T3	Pancreatic Cancer	7289	WITH TUMOR	NO	YES		NO
TCGA-S4-A8RM-01A	YES	67	Weekly Drinker	3	overlapping parts of pancreas	390.52.0	Nationwide Children's Hospital	TCGA-S4-A8RM-F67114	38DC15F7-6FA5-4B86-9D05-D7536BDE6A38	TCGA-S4-A8RM	22	31		0		YES	2DA99FD6-CBCA-4402-BEDF-37C86910BB01	Scheduled Follow-up Submission	Complete Remission/Response	4	Three Tier		NO	YES	No		YES		Tumor resection	NO	9	6	12	10	G3	1	0	25	No	MX	N1	T3		A8RM	TUMOR FREE	YES	YES	Complete Remission/Response	NO
TCGA-2J-AABI-01A	YES	55	Social Drinker	1		424.46.0	Nationwide Children's Hospital	TCGA-2J-AABI-F62439	3F55B20B-42C5-4FEB-8CF7-8195501BC485	TCGA-2J-AABI	22	16		0	-46	NO	6C881557-277E-4012-8212-CEFEAAF18CB8	Scheduled Follow-up Submission		0.5	Four Tier	Poorly differentiated adenocarcinoma	YES	NO	No		YES		Tumor resection	NO	19	3.5	12	7	G3	0	0	42	No	M0	N0	T3		AABI	WITH TUMOR	YES	YES	Progressive Disease	YES
TCGA-FZ-5923-01A	YES	71				106.63.0	Nationwide Children's Hospital	TCGA-FZ-5923-F49536	689856E7-0E7D-4172-A19F-2473DBF6B813	TCGA-FZ-5923	22	3		0		YES	31768208-8993-4BD0-9288-BB94F70FDD91	Scheduled Follow-up Submission	Progressive Disease						No		YES		Tissue Biopsy	NO	13	3.8	12	10	G1	1			No	M1	N1	T4		5923	WITH TUMOR	YES	YES	Progressive Disease	NO
TCGA-FZ-5923-11A	YES	71				106.63.0	Nationwide Children's Hospital	TCGA-FZ-5923-F49536	689856E7-0E7D-4172-A19F-2473DBF6B813	TCGA-FZ-5923	22	3		0		YES	31768208-8993-4BD0-9288-BB94F70FDD91	Scheduled Follow-up Submission	Progressive Disease						No		YES		Tissue Biopsy	NO	13	3.8	12	10	G1	1			No	M1	N1	T4		5923	WITH TUMOR	YES	YES	Progressive Disease	NO
TCGA-IB-8126-01A	YES	79	None			247.64.0	Nationwide Children's Hospital	TCGA-IB-8126-F44983	AE61618A-F6AE-405C-A464-91A3176EA510	TCGA-IB-8126	22	2		0		YES	D9059818-846A-40FD-A3A5-BE2284D7390D	Scheduled Follow-up Submission					NO	YES	No		YES		Tumor resection	YES	10	3.5	12	7	G1	5		4	No	M0	N1	T4		8126			YES
TCGA-IB-A6UF-01A	YES	63	Daily Drinker	1		349.58.0	Nationwide Children's Hospital	TCGA-IB-A6UF-F64545	6FDEFECA-EB07-4274-9A2E-836A16DDF224	TCGA-IB-A6UF	22	4	-551	0			90E5CDD5-97B4-4351-8187-0DFA25D30C73	Scheduled Follow-up Submission		6	Four Tier		NO	YES	No		YES		Tissue Biopsy	NO	18	3.3	12	9	G2	7		40	No	M0	N1	T3		A6UF	WITH TUMOR	YES	YES	Partial Remission/Response	NO
TCGA-3A-A9IO-01A	YES	55	Occasional Drinker			392.50.0	Nationwide Children's Hospital	TCGA-3A-A9IO-F69134	5B1C31B4-0D9B-4111-8FAC-55CE41CAD5D9	TCGA-3A-A9IO	22	29		0		NO	98D1B12E-E905-489D-A33D-9D3C347C459F	Scheduled Follow-up Submission			Four Tier	NEUROENDOCRINE CARCINOMA NOS	NO	YES	No		YES		Tissue Biopsy	NO		3	12	12	G1				No	MX	NX	TX		A9IO	TUMOR FREE	NO	NO		NO
TCGA-2J-AABF-01A	YES	73	Weekly Drinker	1		424.46.0	Nationwide Children's Hospital	TCGA-2J-AABF-F62441	79EE881D-E413-43FB-B466-A3DC79CE35AA	TCGA-2J-AABF	22	16		0		YES	4769E338-99CB-4A05-B76C-F50A85164DF7	Scheduled Follow-up Submission		3	Four Tier		NO	NO	No		YES		Tumor resection	NO	18	3.2	12	7	G3	4	0	7.5	No	M0	N1	T3	Pancreatic Cancer	AABF	WITH TUMOR	YES	YES	Progressive Disease	YES
TCGA-HZ-A77P-01A	YES	77				349.58.0	Nationwide Children's Hospital	TCGA-HZ-A77P-F65995	792AAB2B-3795-41AA-815B-55A7E086C0A8	TCGA-HZ-A77P	22	1		0		YES	58C4C4F2-87BA-4934-B323-AE9704F0E93D	Scheduled Follow-up Submission	Complete Remission/Response		Four Tier	Adenocarcinoma, NOS	NO	NO	No		YES		Tissue Biopsy	NO	21	3.1	12	10	G1	1			No	MX	N1	T3		A77P	TUMOR FREE	YES	YES	Complete Remission/Response	NO
TCGA-2J-AABV-01A	YES	74				424.46.0	Nationwide Children's Hospital	TCGA-2J-AABV-F62442	3D73EEA2-37A3-48DD-8873-9F62D60C0A68	TCGA-2J-AABV	22	16		0			3CC8232F-9E41-400A-B5C1-8B2A10449A20	Scheduled Follow-up Submission			Four Tier		NO	NO	No		YES		Tumor resection	NO	28	4.1	12	7	G4	13	0	30	No	M0	N1	T3	Pancreatic Cancer	AABV	WITH TUMOR	YES	YES	Progressive Disease	NO
TCGA-3A-A9IZ-01A	YES	47				424.46.0	Nationwide Children's Hospital			TCGA-3A-A9IZ	22			0		NO	7BABD606-F5FB-42D9-BAD6-F8DE34A07EFA				Four Tier		NO	NO	No		YES		Tissue Biopsy		21	4	12		G2	3	0		No	MX	N1	T3		A9IZ			YES
TCGA-XD-AAUI-01A	YES	50	Occasional Drinker			424.46.0	Nationwide Children's Hospital	TCGA-XD-AAUI-F69139	E8855890-F38C-46FD-9D96-E425A0A03193	TCGA-XD-AAUI	22	29		0		NO	FB7D3BC8-67D8-42BB-8A43-C64AA93D590F	Scheduled Follow-up Submission	Progressive Disease					YES	No		YES		Tissue Biopsy	NO	33	3.5	12	12	G2	10			No	MX	N1	T3	Pancreatic Cancer	AAUI	WITH TUMOR	YES	YES	Progressive Disease	NO
TCGA-3A-A9IN-01A	YES	62	Daily Drinker	1		410.47.0	Nationwide Children's Hospital	TCGA-3A-A9IN-F69255	AED75D64-A01A-4E16-BDF5-97B263AEE739	TCGA-3A-A9IN	22	31		0		YES	5B480347-F83B-4402-9A46-3C9D3A12BF16	Scheduled Follow-up Submission	Complete Remission/Response	7	Four Tier	NEUROENDOCRINE CARCINOMA NOS	NO	NO	No	Subtotal pancreatectomy	YES		Tissue Biopsy	NO		5	12	12	G2				No	MX	NX	T2		A9IN	TUMOR FREE	YES	NO	Complete Remission/Response	YES
TCGA-S4-A8RO-01A	YES	75	Weekly Drinker	2		390.52.0	Nationwide Children's Hospital	TCGA-S4-A8RO-F67195	C46F4E45-723E-4070-BAE3-215E94EA3163	TCGA-S4-A8RO	22	3		0		NO	C8AB1645-BE15-4E63-93B2-C4F902A4B87D	Scheduled Follow-up Submission		3	Three Tier		NO	NO	No		YES		Tumor resection	NO	17	4	12	11	G2	1	0		Yes, History of Prior Malignancy	MX	N1	T3		A8RO	WITH TUMOR	YES	YES	Complete Remission/Response	YES
TCGA-IB-AAUT-01A	YES	65	None			390.52.0	Nationwide Children's Hospital	TCGA-IB-AAUT-F65785	BE10353E-BEDE-4442-8AD6-7533748216AC	TCGA-IB-AAUT	22	30		0		YES	5C65A4F9-05CA-48A2-8A4C-EB81CFC1BBCF	Scheduled Follow-up Submission	Complete Remission/Response				NO	YES	No		YES		Tumor resection	NO	11		12	9	G1	7		15	No	M0	N1	T2		AAUT	TUMOR FREE	YES	YES	Complete Remission/Response	NO
TCGA-US-A779-01A	YES	54	Occasional Drinker			330.58.0	Nationwide Children's Hospital			TCGA-US-A779	22			0		NO	6E224426-1D66-4A53-BDB8-5289A90FEB58				Four Tier		NO	NO	No		YES		Tumor resection		21	3	12		G1	2	0		No	MX	N1b	T3		A779			YES
TCGA-US-A779-11A	YES	54	Occasional Drinker			330.58.0	Nationwide Children's Hospital			TCGA-US-A779	22			0		NO	6E224426-1D66-4A53-BDB8-5289A90FEB58				Four Tier		NO	NO	No		YES		Tumor resection		21	3	12		G1	2	0		No	MX	N1b	T3		A779			YES
TCGA-F2-6880-01A	YES	70	Daily Drinker	2		195.65.0	Nationwide Children's Hospital	TCGA-F2-6880-F32769	49618A08-76FB-4BF9-8F52-E4F75CEC6905	TCGA-F2-6880	22	11		0		NO	1CA9EFDC-0980-43EC-A27E-3B6D994B3D24	Scheduled Follow-up Submission		7	Four Tier		NO	YES	No		YES		Tumor resection	YES	9	2.2	12	6	G1	1		15	No	M0	N1	T3		6880			YES
TCGA-HZ-7926-01A	YES	57				195.65.0	Nationwide Children's Hospital	TCGA-HZ-7926-F65859	82B25401-D609-45B1-B60C-BE215CB792BC	TCGA-HZ-7926	22	30		0			C9A4A2B7-244F-415F-9ABC-93134DF1B3D0	Scheduled Follow-up Submission	Progressive Disease						No		YES		Cytology (e.g. Peritoneal or pleural fluid)	NO	13	3.5	12	9	G1	2			No	MX	N1	T3	Pancreatic Cancer	7926	WITH TUMOR		YES	Progressive Disease
TCGA-XD-AAUH-01A	YES	57	Daily Drinker			424.46.0	Nationwide Children's Hospital	TCGA-XD-AAUH-F69138	473A0CC5-1C2D-4A17-9C57-E9A4A9CB31DF	TCGA-XD-AAUH	22	6		0		YES	8A39D056-BA06-4789-98C2-2573707CD92E	Scheduled Follow-up Submission					NO	NO	No		YES		Tumor resection	NO	30	2.8	12	1	G2	7			No	M0	N1	T3		AAUH		YES	YES		YES
TCGA-XD-AAUH-11A	YES	57	Daily Drinker			424.46.0	Nationwide Children's Hospital	TCGA-XD-AAUH-F69138	473A0CC5-1C2D-4A17-9C57-E9A4A9CB31DF	TCGA-XD-AAUH	22	6		0		YES	8A39D056-BA06-4789-98C2-2573707CD92E	Scheduled Follow-up Submission					NO	NO	No		YES		Tumor resection	NO	30	2.8	12	1	G2	7			No	M0	N1	T3		AAUH		YES	YES		YES
TCGA-Q3-AA2A-01A	YES	64	None			390.52.0	Nationwide Children's Hospital	TCGA-Q3-AA2A-F62635	D3421C09-AFDE-4606-9E28-C6C649D2BB06	TCGA-Q3-AA2A	22	22		0			7B1EFF92-EBF8-4D02-A4E5-00913DAA0CB3	Scheduled Follow-up Submission			Three Tier			NO	No		YES		Tumor resection	NO	26		12	7	G1	9	0		No	MX	N1	T3		AA2A	TUMOR FREE	NO	YES		NO
TCGA-YB-A89D-01A	YES	59				369.54.0	Nationwide Children's Hospital	TCGA-YB-A89D-F67752	928ECAA3-6182-42FD-95F8-EC1CE3195D8B	TCGA-YB-A89D	22	11		0		YES	9A9E840E-FF4F-4253-82B1-F6E0E5AB02BB	Scheduled Follow-up Submission			Four Tier		NO	YES	No		YES		Tumor resection	NO	17	3.2	12	11	G2	4			No	MX	N1	T3		A89D	TUMOR FREE	YES	YES	Complete Remission/Response	YES
TCGA-YB-A89D-11A	YES	59				369.54.0	Nationwide Children's Hospital	TCGA-YB-A89D-F67752	928ECAA3-6182-42FD-95F8-EC1CE3195D8B	TCGA-YB-A89D	22	11		0		YES	9A9E840E-FF4F-4253-82B1-F6E0E5AB02BB	Scheduled Follow-up Submission			Four Tier		NO	YES	No		YES		Tumor resection	NO	17	3.2	12	11	G2	4			No	MX	N1	T3		A89D	TUMOR FREE	YES	YES	Complete Remission/Response	YES
TCGA-3A-A9IL-01A	YES	39				392.50.0	Nationwide Children's Hospital	TCGA-3A-A9IL-F69133	B2B2CBAD-9251-4BE9-94D0-084FCB81E398	TCGA-3A-A9IL	22	29		0		NO	947EA230-D157-4442-98B6-EF85ED58E297	Scheduled Follow-up Submission			Four Tier	NEUROENDOCRINE CARCINOMA NOS	NO	NO	No		YES		Tissue Biopsy	NO	9	1.3	12	12	G1	5	0		Yes, History of Prior Malignancy	MX		T1		A9IL	TUMOR FREE	NO	YES		NO
TCGA-IB-AAUQ-01A	YES	50	Social Drinker			424.46.0	Nationwide Children's Hospital	TCGA-IB-AAUQ-F60164	32397A95-61FF-457C-A6CC-B01E40EFAAC7	TCGA-IB-AAUQ	22	8		0		YES	2749546A-E120-453D-93A3-955739944AA2	Additional New Tumor Event	Progressive Disease				NO	NO	No		YES		Tumor resection	NO	21	4.5	12	7	G2	13		69	No	M0	N1	T3	Pancreatic Cancer	AAUQ	WITH TUMOR	NO	YES	Partial Remission/Response	NO
TCGA-IB-A5SS-01A	YES	64				330.58.0	Nationwide Children's Hospital	TCGA-IB-A5SS-F60364	47DA2C88-B90C-4A33-AA66-4D347A55CE7E	TCGA-IB-A5SS	22	23	-11	0			B3A1ADA0-767F-4AA2-ACD5-6843F151ADA8	Scheduled Follow-up Submission					NO	YES	No		YES		Tumor resection	NO	7	4.5	12	7	G3	5		20	Yes, History of Prior Malignancy	M0	N1	T3	Pancreatic Cancer	A5SS	WITH TUMOR	YES	YES	Complete Remission/Response	NO
TCGA-HZ-A49G-01A	YES	58				284.63.0	Nationwide Children's Hospital	TCGA-HZ-A49G-F60083	BEE227D0-E92A-4214-B0D8-3EEC97F9DF7E	TCGA-HZ-A49G	22	29		0			CCF37DFA-DFAE-438D-8E9F-C0D3503B7C97	Scheduled Follow-up Submission	Progressive Disease		Four Tier				No		YES		Cytology (e.g. Peritoneal or pleural fluid)	NO	18	3	12	5	G2	3			No	MX	N1	T2		A49G	WITH TUMOR	YES	YES	Progressive Disease	YES
TCGA-FZ-5924-01A	YES	83				106.63.0	Nationwide Children's Hospital	TCGA-FZ-5924-F49537	2B0E03DB-4D46-4B4D-8864-52C15CF4FC21	TCGA-FZ-5924	22	3		0			1E67C3FB-FDFC-4E7C-93E2-02383B822093	Scheduled Follow-up Submission	Progressive Disease						No	Pancreaticoduodenectomy	YES		Cytology (e.g. Peritoneal or pleural fluid)	NO	18	3.2	12	10	G3	2			Yes, History of Prior Malignancy	M0	N1	T3		5924	WITH TUMOR	YES	YES	Progressive Disease	NO
TCGA-FZ-5924-11A	YES	83				106.63.0	Nationwide Children's Hospital	TCGA-FZ-5924-F49537	2B0E03DB-4D46-4B4D-8864-52C15CF4FC21	TCGA-FZ-5924	22	3		0			1E67C3FB-FDFC-4E7C-93E2-02383B822093	Scheduled Follow-up Submission	Progressive Disease						No	Pancreaticoduodenectomy	YES		Cytology (e.g. Peritoneal or pleural fluid)	NO	18	3.2	12	10	G3	2			Yes, History of Prior Malignancy	M0	N1	T3		5924	WITH TUMOR	YES	YES	Progressive Disease	NO
TCGA-XN-A8T3-01A	YES	67				369.54.0	Nationwide Children's Hospital	TCGA-XN-A8T3-F70353	139E8CF8-FA4F-4BEA-BB58-F9B2D27E2EF0	TCGA-XN-A8T3	22	9		0			92D94D72-21A2-49B8-AAC3-21790A06905F	Scheduled Follow-up Submission	Partial Remission/Response		Four Tier		NO	NO	No		YES		Tumor resection	NO	15	2.4	12	2	G2	0	0		No	M0	N0	T2		A8T3	WITH TUMOR	YES	YES	Progressive Disease	YES
TCGA-2J-AAB6-01A	YES	75				424.46.0	Nationwide Children's Hospital			TCGA-2J-AAB6	22			0			384D10F0-19A1-4EB9-A7CF-C74500BF774F				Four Tier		NO	NO	No		YES		Tumor resection		18	5	12		G2	0	0		No	M0	N0	T3		AAB6			YES
TCGA-IB-AAUS-01A	YES	84	Daily Drinker	2.5	Pancreas Head and Body	392.50.0	Nationwide Children's Hospital	TCGA-IB-AAUS-F65781	C3170121-177E-43BF-BED4-703A5BB8FD8E	TCGA-IB-AAUS	22	30	-49	0		YES	15CDC0ED-33A6-44E3-A4FD-8821BC3E7DC1	Scheduled Follow-up Submission					NO	YES	No		YES		Tumor resection	NO	14	4	12	9	G2	2		40	No	M0	N1	T3		AAUS	WITH TUMOR	YES	YES		NO
TCGA-IB-AAUU-01A	YES	35	None			390.52.0	Nationwide Children's Hospital	TCGA-IB-AAUU-F65787	51D09A1D-572D-4378-B60B-CB8D1E1CCCA3	TCGA-IB-AAUU	22	30		0		YES	EAF2D251-D6D1-44B3-9610-D4E2DD8DB93B	Scheduled Follow-up Submission	Complete Remission/Response				NO	NO	No		YES		Tumor resection	NO	16	3	12	9	G3	2		15	No	M0	N1	T3		AAUU	TUMOR FREE	YES	YES	Complete Remission/Response	NO
TCGA-US-A77J-01A	YES	81	Daily Drinker	1		330.58.0	Nationwide Children's Hospital			TCGA-US-A77J	22			0		YES	F33A4F86-BD26-4675-B6A8-99412E9B7E39			7	Four Tier		NO	NO	No		YES		Tumor resection		20	2.5	12		G2	4	0		No	MX	N1b	T3		A77J			YES
TCGA-US-A77J-11A	YES	81	Daily Drinker	1		330.58.0	Nationwide Children's Hospital			TCGA-US-A77J	22			0		YES	F33A4F86-BD26-4675-B6A8-99412E9B7E39			7	Four Tier		NO	NO	No		YES		Tumor resection		20	2.5	12		G2	4	0		No	MX	N1b	T3		A77J			YES
TCGA-HZ-8636-01A	YES	58				247.64.0	Nationwide Children's Hospital	TCGA-HZ-8636-F66194	A74049EA-5E9D-4020-AB00-F51BEB3D9850	TCGA-HZ-8636	22	3		0			290AC731-F653-432D-8C35-8E6C178BD2C6	Scheduled Follow-up Submission	Progressive Disease		Four Tier				No	Pancreaticoduodenectomy	YES		Tumor resection	NO	2	9	12	10	G3	0			No	M1	N0	T3	Pancreatic Cancer	8636	WITH TUMOR	YES	YES	Progressive Disease
TCGA-FB-AAPU-01A	YES	41	None			424.46.0	Nationwide Children's Hospital	TCGA-FB-AAPU-F64885	483FC015-7C4B-454F-9EE0-9269A08F4FA9	TCGA-FB-AAPU	22	15		0	-71		4BC2496C-BA45-49A3-8168-7278C7D18335	Scheduled Follow-up Submission	Progressive Disease		Three Tier		YES	NO	No		YES		Tumor resection	NO	12	4	12	9	G2	0			No	MX	N0	T3	Pancreatic Cancer	AAPU	WITH TUMOR	NO	YES	Progressive Disease	NO
TCGA-FB-AAPU-11A	YES	41	None			424.46.0	Nationwide Children's Hospital	TCGA-FB-AAPU-F64885	483FC015-7C4B-454F-9EE0-9269A08F4FA9	TCGA-FB-AAPU	22	15		0	-71		4BC2496C-BA45-49A3-8168-7278C7D18335	Scheduled Follow-up Submission	Progressive Disease		Three Tier		YES	NO	No		YES		Tumor resection	NO	12	4	12	9	G2	0			No	MX	N0	T3	Pancreatic Cancer	AAPU	WITH TUMOR	NO	YES	Progressive Disease	NO
TCGA-US-A774-01A	YES	76	Social Drinker			330.58.0	Nationwide Children's Hospital			TCGA-US-A774	22			0		YES	78D42429-D038-4B0E-939A-FF9BCB94CEB7				Four Tier		NO	NO	No		YES		Tumor resection		17	4	12		G3	2	0	4.65	No	MX	N1	T3		A774			YES
TCGA-US-A774-11A	YES	76	Social Drinker			330.58.0	Nationwide Children's Hospital			TCGA-US-A774	22			0		YES	78D42429-D038-4B0E-939A-FF9BCB94CEB7				Four Tier		NO	NO	No		YES		Tumor resection		17	4	12		G3	2	0	4.65	No	MX	N1	T3		A774			YES
TCGA-F2-7273-01A	YES	54				195.65.0	Nationwide Children's Hospital	TCGA-F2-7273-F32749	CA96DF04-F35E-48DD-9EDE-01BBA85778BF	TCGA-F2-7273	22	11		0		NO	BEC59CFA-3EA8-4A71-8049-C8AC031FB77F	Scheduled Follow-up Submission	Stable Disease		Four Tier		NO	NO	No		YES		Tumor resection	NO	32	4.2	12	6	G3	3			No	M0	N1	T3		7273	WITH TUMOR	YES	YES	Progressive Disease	YES
TCGA-HZ-A4BH-01A	YES	75				284.63.0	Nationwide Children's Hospital	TCGA-HZ-A4BH-F61506	496E040B-2B3F-4E2C-BC8E-B037509A0416	TCGA-HZ-A4BH	22	30		0			558B2904-610B-454E-86B8-F36895F8F4D6	Scheduled Follow-up Submission			Four Tier				No		YES		Cytology (e.g. Peritoneal or pleural fluid)	YES	10	2.5	12	6	G3	4			No	MX	N1b	T3		A4BH	WITH TUMOR		YES
TCGA-2J-AABH-01A	YES	61				424.46.0	Nationwide Children's Hospital	TCGA-2J-AABH-F62437	865AB429-2D98-40CF-88E1-B44E37329ECB	TCGA-2J-AABH	22	16		0		YES	E89064A8-0D3D-42DB-8149-B4DA717B6AE3	Scheduled Follow-up Submission	Complete Remission/Response		Four Tier	Invasive adenocarcinoma	NO	NO	No		YES		Tumor resection	NO	8	2.2	12	7	G3	0	0		No	M0	N0	T3		AABH	TUMOR FREE	YES	YES	Complete Remission/Response	NO
TCGA-2J-AABP-01A	YES	58	Weekly Drinker	1		424.46.0	Nationwide Children's Hospital	TCGA-2J-AABP-F62448	DFD0C171-D247-4836-8AAF-9F325D140B2A	TCGA-2J-AABP	22	16		0		YES	37F0E6DC-350F-4897-B401-BD766F641508	Scheduled Follow-up Submission		3	Four Tier		NO	NO	No		YES		Tumor resection	NO	22	7.2	12	7	G4	1	0		No	M0	N1	T3		AABP	TUMOR FREE	YES	YES	Complete Remission/Response	NO
TCGA-2L-AAQL-01A	YES	82	Daily Drinker	3		392.50.0	Nationwide Children's Hospital	TCGA-2L-AAQL-F62941	5BC4708E-27FF-43F0-B32A-C1F368D512A2	TCGA-2L-AAQL	22	29		0		NO	B507E974-1E87-49EE-83E2-4FA8B7C72D36	Scheduled Follow-up Submission	Progressive Disease	7	Three Tier		NO	NO	No		YES		Tumor resection	NO	43	4	12	7	G3	3			No	MX	N1	T3	Pancreatic Cancer	AAQL	WITH TUMOR	NO	YES	Progressive Disease	NO
TCGA-2L-AAQL-11A	YES	82	Daily Drinker	3		392.50.0	Nationwide Children's Hospital	TCGA-2L-AAQL-F62941	5BC4708E-27FF-43F0-B32A-C1F368D512A2	TCGA-2L-AAQL	22	29		0		NO	B507E974-1E87-49EE-83E2-4FA8B7C72D36	Scheduled Follow-up Submission	Progressive Disease	7	Three Tier		NO	NO	No		YES		Tumor resection	NO	43	4	12	7	G3	3			No	MX	N1	T3	Pancreatic Cancer	AAQL	WITH TUMOR	NO	YES	Progressive Disease	NO
TCGA-LB-A9Q5-01A	YES	63	None			410.47.0	Nationwide Children's Hospital	TCGA-LB-A9Q5-F67129	F4460447-A57B-4412-8909-EEF8715E5FBB	TCGA-LB-A9Q5	22	31		0		YES	88FE61FD-ED6F-4A5F-828C-B41047BAE4E3	Scheduled Follow-up Submission	Progressive Disease		Three Tier		NO	NO	No		YES		Tumor resection	NO	12	3	12	10	G3	3		0.3	No	MX	N1	T3	Pancreatic Cancer	A9Q5	WITH TUMOR	YES	YES		YES
TCGA-2J-AABT-01A	YES	72	Social Drinker	1		424.46.0	Nationwide Children's Hospital	TCGA-2J-AABT-F62443	041711A0-4987-489F-8004-828949041260	TCGA-2J-AABT	22	16	-79	0	-80	NO	917096E5-4021-4DCC-90DB-317D63FCD84F	Scheduled Follow-up Submission		0.5	Four Tier		YES	YES	No		YES		Tumor resection	NO	21	4.5	12	7	G2	1	0		Yes, History of Prior Malignancy	M0	N1	T3		AABT		YES	YES
TCGA-2J-AAB1-01A	YES	65	Weekly Drinker	1		424.46.0	Nationwide Children's Hospital			TCGA-2J-AAB1	22			0		NO	2E4741AF-E7DE-446D-B126-76C4672829F4			3	Four Tier	invasive adenocarcinoma	NO	NO	No		YES		Tumor resection		22	4.5	12		G3	7	0	25	No	M0	N1	T3		AAB1			YES
TCGA-FB-A5VM-01A	YES	74	Occasional Drinker			330.58.0	Nationwide Children's Hospital	TCGA-FB-A5VM-F56657	DA1BB42A-1C69-459B-A633-309E59E5C59C	TCGA-FB-A5VM	22	24		0		NO	46C24407-8E09-46CE-896B-A9E9C8D21379	Scheduled Follow-up Submission	Progressive Disease	1	Three Tier		NO	YES	No		YES		Tumor resection	NO	35	4.5	12	2	G3	0		24	No	M0	N0	T2		A5VM	WITH TUMOR	YES	YES	Progressive Disease	NO
TCGA-IB-AAUN-01A	YES	74	None			392.50.0	Nationwide Children's Hospital	TCGA-IB-AAUN-F65774	05E41011-CD4A-47A5-9D8D-C3C70290B96C	TCGA-IB-AAUN	22	30		0		YES	F948AB56-0143-441D-968D-6C204520A661	Scheduled Follow-up Submission					NO	NO	No		YES		Tumor resection	NO	15	2.3	12	9	G2	0			No	M0	N0	T2		AAUN		NO	YES	Complete Remission/Response	NO
TCGA-FB-AAQ3-01A	YES	65	None			424.46.0	Nationwide Children's Hospital			TCGA-FB-AAQ3	22			0		YES	06182D34-61F0-452C-9531-E32F6DD8830E				Four Tier		NO	NO	No		YES		Tumor resection		23	2.5	12		G2	1			No	MX	N1	T3		AAQ3			YES
TCGA-FB-AAQ3-11A	YES	65	None			424.46.0	Nationwide Children's Hospital			TCGA-FB-AAQ3	22			0		YES	06182D34-61F0-452C-9531-E32F6DD8830E				Four Tier		NO	NO	No		YES		Tumor resection		23	2.5	12		G2	1			No	MX	N1	T3		AAQ3			YES
TCGA-IB-7888-01A	YES	66				195.65.0	Nationwide Children's Hospital	TCGA-IB-7888-F43043	FCD30BAE-AED8-42AD-B560-38E06B2DC21F	TCGA-IB-7888	22	9		0			E2FC1DD6-0B4D-409D-9D1C-0F8E0ADB6113	Scheduled Follow-up Submission					NO	NO	No		YES		Cytology (e.g. Peritoneal or pleural fluid)	NO	12	3	12	5	G2	0			No	M0	N0	T3	Pancreatic Cancer	7888	WITH TUMOR	YES	YES	Stable Disease	NO
TCGA-HZ-7922-01A	YES	61				195.65.0	Nationwide Children's Hospital			TCGA-HZ-7922	22			0			9534610E-0F62-4424-AB8A-A4B953BD574F				Four Tier				No		YES		Tumor resection		15	3	12		G1	3			No	MX	N1	T3		7922			YES
TCGA-FB-AAQ0-01A	YES	68				424.46.0	Nationwide Children's Hospital	TCGA-FB-AAQ0-F64882	94F77435-0AF0-497D-9213-12FED827E67E	TCGA-FB-AAQ0	22	15	20	0		YES	0EFF96AA-E804-462A-8B8C-049480A09257	Scheduled Follow-up Submission	Complete Remission/Response		Four Tier		NO	YES	No		YES		Tumor resection	NO	18	2.7	12	9	G3	0			No	MX	N0	T3		AAQ0	TUMOR FREE	NO	YES	Complete Remission/Response	NO
TCGA-FB-AAQ0-11A	YES	68				424.46.0	Nationwide Children's Hospital	TCGA-FB-AAQ0-F64882	94F77435-0AF0-497D-9213-12FED827E67E	TCGA-FB-AAQ0	22	15	20	0		YES	0EFF96AA-E804-462A-8B8C-049480A09257	Scheduled Follow-up Submission	Complete Remission/Response		Four Tier		NO	YES	No		YES		Tumor resection	NO	18	2.7	12	9	G3	0			No	MX	N0	T3		AAQ0	TUMOR FREE	NO	YES	Complete Remission/Response	NO
TCGA-HZ-8001-01A	YES	69				210.65.0	Nationwide Children's Hospital	TCGA-HZ-8001-F57841	FC6E1FBE-6953-4C06-927A-103AFED97171	TCGA-HZ-8001	22	27		0			BA3994A1-BB93-4B9B-9CAB-4C84543951B2	Scheduled Follow-up Submission							No		YES			NO	16	3	12	3	G2	0			No	MX	N0	T4		8001	TUMOR FREE	YES	YES	Complete Remission/Response	NO
TCGA-2J-AABO-01A	YES	43				424.46.0	Nationwide Children's Hospital	TCGA-2J-AABO-F62447	C62B29B5-A9D0-4088-BF75-1FE5487351C2	TCGA-2J-AABO	22	16		0		YES	E2DFE5C0-3458-441A-AE03-E65BA0ED212B	Scheduled Follow-up Submission			Four Tier		NO	NO	No		YES		Tumor resection	NO	16	4.6	12	7	G2	8	0	7.5	No	M0	N1	T3		AABO	WITH TUMOR	YES	YES	Progressive Disease	YES
TCGA-H6-8124-01A	YES	56	Occasional Drinker			247.64.0	Nationwide Children's Hospital	TCGA-H6-8124-F38913	B752C84C-40AB-42EF-B079-CC8AFD0E1FCF	TCGA-H6-8124	22	3		0		YES	E4479D25-BB31-4A85-979D-5FA30688B336	Scheduled Follow-up Submission			Three Tier		NO	NO	No		YES		Tumor resection	NO	9	3	12	1	G3	2	0	3.5	No	M0	N1	T3		8124	WITH TUMOR	YES	YES	Complete Remission/Response	YES
TCGA-H6-8124-11A	YES	56	Occasional Drinker			247.64.0	Nationwide Children's Hospital	TCGA-H6-8124-F38913	B752C84C-40AB-42EF-B079-CC8AFD0E1FCF	TCGA-H6-8124	22	3		0		YES	E4479D25-BB31-4A85-979D-5FA30688B336	Scheduled Follow-up Submission			Three Tier		NO	NO	No		YES		Tumor resection	NO	9	3	12	1	G3	2	0	3.5	No	M0	N1	T3		8124	WITH TUMOR	YES	YES	Complete Remission/Response	YES
TCGA-2L-AAQA-01A	YES	76	None			392.50.0	Nationwide Children's Hospital	TCGA-2L-AAQA-F60248	73CFA919-D09B-4130-BBB4-E9BA363F090A	TCGA-2L-AAQA	22	11		0			451D817C-55E0-4C91-BC2C-84698D3940B9	Scheduled Follow-up Submission	Progressive Disease		Three Tier		NO	NO	No		YES		Tumor resection	NO	21	12	12	6	G2	6		30	No	MX	N1	T3	Pancreatic Cancer	AAQA	WITH TUMOR	YES	YES	Progressive Disease	NO
TCGA-2L-AAQA-11A	YES	76	None			392.50.0	Nationwide Children's Hospital	TCGA-2L-AAQA-F60248	73CFA919-D09B-4130-BBB4-E9BA363F090A	TCGA-2L-AAQA	22	11		0			451D817C-55E0-4C91-BC2C-84698D3940B9	Scheduled Follow-up Submission	Progressive Disease		Three Tier		NO	NO	No		YES		Tumor resection	NO	21	12	12	6	G2	6		30	No	MX	N1	T3	Pancreatic Cancer	AAQA	WITH TUMOR	YES	YES	Progressive Disease	NO
TCGA-HZ-8005-01A	YES	81			Head & Body of Pancreas	210.65.0	Nationwide Children's Hospital	TCGA-HZ-8005-F60087	0F1DDE93-9CBE-40D2-9BAD-69FEDB95163D	TCGA-HZ-8005	22	29		0			A814515D-BA5B-4B43-A387-EFC0C5221CB8	Scheduled Follow-up Submission	Progressive Disease						No		YES		Tumor resection	NO	24	4.5	12	5	G3	8			No	MX	N1	T3	Pancreatic Cancer	8005	WITH TUMOR	NO	YES	Progressive Disease	NO
TCGA-IB-AAUO-01A	YES	64	Social Drinker			392.50.0	Nationwide Children's Hospital	TCGA-IB-AAUO-F60095	4ED6FE9E-688B-417D-8EBC-7C940EF7173D	TCGA-IB-AAUO	22	8		0		NO	D1BA9021-3B22-4B25-A357-C45C04BBDAC5	Additional New Tumor Event	Progressive Disease				NO	NO	No		YES		Tumor resection	NO	5	2.7	12	7	G3	5			No	M0	N1	T3		AAUO	WITH TUMOR	NO	YES	Partial Remission/Response	NO
TCGA-HV-AA8V-01A	YES	50	Weekly Drinker			424.46.0	Nationwide Children's Hospital	TCGA-HV-AA8V-F72240	A8B5D672-B620-46F4-9427-B60630792D5D	TCGA-HV-AA8V	22	30		0			BCDA66DD-4D7A-4CD5-8808-08EF5FA1766D		Stable Disease		Three Tier		NO	NO	No	Radical pancreaticoduodenectomy	YES		Tumor resection	NO	20		12	4	G3	3		60	No	MX	N1	T3		AA8V		YES	YES		NO
TCGA-HZ-A49I-01A	YES	77				284.63.0	Nationwide Children's Hospital	TCGA-HZ-A49I-F60078	F0CA2A19-8345-4490-BCA7-6F847CC73EFA	TCGA-HZ-A49I	22	29		0			003B032E-9C21-4D67-908B-C30C05988284	Scheduled Follow-up Submission	Progressive Disease		Four Tier				No		YES		Tumor resection	NO	9	5	12	5	G2	3			No	MX	N1	T3	Pancreatic Cancer	A49I	WITH TUMOR	YES	YES	Progressive Disease	YES
TCGA-HV-A7OL-01A	YES	70	Daily Drinker			349.58.0	Nationwide Children's Hospital	TCGA-HV-A7OL-F72246	3A36C9AE-813C-4104-998A-CE490B148757	TCGA-HV-A7OL	22	30		0			EC7AB077-601A-4571-9152-361592CBA259		Stable Disease		Three Tier		NO	YES	No	Radical pancreaticoduodenectomy	YES		Tumor resection	YES			12	4	G2				No	MX	N0	T3		A7OL		NO	NO	Stable Disease	NO
TCGA-F2-A8YN-01A	YES	76	Occasional Drinker			390.52.0	Nationwide Children's Hospital	TCGA-F2-A8YN-F70058	78B8A225-9316-4CC8-8361-55C06C540FE2	TCGA-F2-A8YN	22	26		0		YES	EA40456F-F580-4EAC-BB3B-BF4B81D72E4A	Scheduled Follow-up Submission	Stable Disease				NO	YES	No		YES		Tissue Biopsy	NO	13	4.8	12	1	G2	0		60	No	M0	N0	T3		A8YN	WITH TUMOR	YES	YES	Progressive Disease	NO
TCGA-IB-8127-01A	YES	59				247.64.0	Nationwide Children's Hospital	TCGA-IB-8127-F43013	288E29BA-BFFD-401E-8F5D-241202505C6A	TCGA-IB-8127	22	8		0		NO	E734B439-0AFF-41B5-B25D-EAC35E3621FC	Scheduled Follow-up Submission	Progressive Disease				NO	NO	No		YES		Tumor resection	NO	24	4.5	12	5	G2	3		40	No	M0	N1	T3		8127	WITH TUMOR	YES	YES	Complete Remission/Response	NO
TCGA-H8-A6C1-01A	YES	53	Occasional Drinker			330.58.0	Nationwide Children's Hospital	TCGA-H8-A6C1-F63940	02DC0234-99FC-48FC-B125-6C56AFBBF715	TCGA-H8-A6C1	22	21		0		YES	F4E62328-7281-4F4B-841F-F42EF112D1F7	Scheduled Follow-up Submission			Three Tier	not specified	NO	NO	No		YES		Cytology (e.g. Peritoneal or pleural fluid)	NO	21	3.1	12	8	G2	0	0	30	No	MX	N0	T3		A6C1	WITH TUMOR	YES	YES	Complete Remission/Response	NO
TCGA-IB-7893-01A	YES	64	Social Drinker			210.65.0	Nationwide Children's Hospital	TCGA-IB-7893-F45059	68275327-422C-40BB-A7B2-81788AFED82B	TCGA-IB-7893	22	3	-38	0		YES	40A76730-988D-4FF1-A17A-91AA85DD7C76	Scheduled Follow-up Submission					NO	YES	No		YES		Tumor resection	NO	8	7	12	7	G3	0			No	M0	N0	T3	Pancreatic Cancer	7893	WITH TUMOR	NO	YES		NO
TCGA-HZ-A49H-01A	YES	68				284.63.0	Nationwide Children's Hospital	TCGA-HZ-A49H-F57839	9A7AC6CA-1897-43C5-960C-1358BE4E16C7	TCGA-HZ-A49H	22	27		0			6E1C25E7-E7E3-4F66-94C6-AFFD3F4373A4	Scheduled Follow-up Submission			Four Tier				No		YES		Cytology (e.g. Peritoneal or pleural fluid)	NO	44	2.8	12	3	G2	1			No	MX	N1	T3		A49H	TUMOR FREE	YES	YES	Complete Remission/Response	NO
TCGA-3A-A9I7-01A	YES	45				392.50.0	Nationwide Children's Hospital	TCGA-3A-A9I7-F69130	AE812446-C2E3-42BA-949D-E4D14FAE4880	TCGA-3A-A9I7	22	29		0		NO	DD1C07B7-7AF7-44F4-A317-35EBB5C58192	Scheduled Follow-up Submission					NO	NO	No		YES		Tissue Biopsy	NO	28		12	12	G2	2	0		No	MX	N1	T3		A9I7	WITH TUMOR		YES
TCGA-HV-AA8X-01A	YES	75				410.47.0	Nationwide Children's Hospital	TCGA-HV-AA8X-F72248	C604AFD9-A9AB-4193-A8C7-0AC6A190C754	TCGA-HV-AA8X	22	30		0			C3E8B2D7-D207-42A9-9D06-0533E992C39D		Stable Disease		Three Tier		NO	NO	No		YES		Tumor resection		11		12	4	G2	3			No	MX	N1	T2		AA8X	WITH TUMOR	YES	YES	Stable Disease	NO
TCGA-FB-A4P6-01A	YES	54	None			284.63.0	Nationwide Children's Hospital	TCGA-FB-A4P6-F46555	1D92DDFF-70B9-4C81-A791-FB3C8562865F	TCGA-FB-A4P6	22	8		0		NO	BE3906E5-B374-40BF-B6E2-06FC924232D1	Scheduled Follow-up Submission					NO	NO	No		YES		Tumor resection	NO	46	4.5	12	8	G1	1		25	No	MX	N1	T3		A4P6	TUMOR FREE	YES	YES		YES
TCGA-HZ-8315-01A	YES	54				247.64.0	Nationwide Children's Hospital	TCGA-HZ-8315-F66195	4911F624-F50C-4C95-BE4D-FE58DE396240	TCGA-HZ-8315	22	3		0			0D7B23AC-0988-4E95-9AF3-82180A1DAB0A	Scheduled Follow-up Submission	Progressive Disease		Four Tier				No		YES	Fine Needle Aspiration Biopsy	Other method, specify:	NO	21	6	12	10	G2	0			No	MX	N0	T3	Pancreatic Cancer	8315	WITH TUMOR	YES	YES
TCGA-3A-A9IB-01A	YES	69				410.47.0	Nationwide Children's Hospital			TCGA-3A-A9IB	22			0	1	NO	AF03B49D-356D-4C3D-A899-0C15283D3B18						YES	YES	No		YES		Tissue Biopsy		21	4	12		G3	5	0	5	No	MX	N1	T3		A9IB			YES
TCGA-HZ-A4BK-01A	YES	72				284.63.0	Nationwide Children's Hospital	TCGA-HZ-A4BK-F60088	1583FBD3-96D7-4539-84C8-58071CCD8193	TCGA-HZ-A4BK	22	29		0			20D34C7F-672C-4808-9BB2-E92FA9BD66F5	Scheduled Follow-up Submission	Progressive Disease		Four Tier	Adenocarcinoma, NOS			No		YES		Cytology (e.g. Peritoneal or pleural fluid)	NO	4	4.7	12	5	G3	2			Yes, History of Prior Malignancy	MX	N1	T3		A4BK	WITH TUMOR	YES	YES	Progressive Disease	YES
TCGA-FB-AAPP-01A	YES	71	Social Drinker			424.46.0	Nationwide Children's Hospital	TCGA-FB-AAPP-F64867	6ADEE0D7-CD8E-4F17-91B4-1E383CDC3A1B	TCGA-FB-AAPP	22	15		0		YES	20E66DC2-9B38-429B-8713-6BB7943EEC76	Scheduled Follow-up Submission	Progressive Disease				NO	NO	No		YES		Tissue Biopsy	NO	7	5.5	12	9	G3	3			No	MX	N1	T3	Pancreatic Cancer	AAPP	WITH TUMOR	YES	YES	Progressive Disease	YES
TCGA-FB-AAPP-11A	YES	71	Social Drinker			424.46.0	Nationwide Children's Hospital	TCGA-FB-AAPP-F64867	6ADEE0D7-CD8E-4F17-91B4-1E383CDC3A1B	TCGA-FB-AAPP	22	15		0		YES	20E66DC2-9B38-429B-8713-6BB7943EEC76	Scheduled Follow-up Submission	Progressive Disease				NO	NO	No		YES		Tissue Biopsy	NO	7	5.5	12	9	G3	3			No	MX	N1	T3	Pancreatic Cancer	AAPP	WITH TUMOR	YES	YES	Progressive Disease	YES
TCGA-3E-AAAY-01A	YES	67	None		Head and body	392.50.0	Nationwide Children's Hospital	TCGA-3E-AAAY-F68046	8656E849-8B63-4253-ADDD-43CF7E7EF50E	TCGA-3E-AAAY	22	13		0			ADCDF7C8-7C45-4BC9-B40D-C01FD36F53E7	Scheduled Follow-up Submission					NO	NO	No	Pancreatoduodenectomy	YES		Tumor resection	NO	23	3	12	11	G3	5			No	MX	N1	T3		AAAY		YES	YES	Complete Remission/Response	NO
TCGA-HZ-A77O-01A	YES	77				349.58.0	Nationwide Children's Hospital	TCGA-HZ-A77O-F64068	BFD91939-306F-420D-B1F0-BBB4451FEF4F	TCGA-HZ-A77O	22	25		0		NO	50C6AC3F-5E10-4C59-B697-9303F31F4EFF	Scheduled Follow-up Submission	Progressive Disease		Four Tier		NO	NO	No		YES		Cytology (e.g. Peritoneal or pleural fluid)	NO	26	2.8	12	8	G2	4			No	MX	N1	T2	Pancreatic Cancer	A77O	WITH TUMOR	NO	YES	Complete Remission/Response	NO
TCGA-FB-AAPS-01A	YES	62				410.47.0	Nationwide Children's Hospital	TCGA-FB-AAPS-F64863	E9FE3130-A370-435E-97D5-C95BEFCA9786	TCGA-FB-AAPS	22	18		0			9043D7F1-EDAE-417D-AB38-6F7A2F6D4472	Scheduled Follow-up Submission			Three Tier		NO	NO	No		YES		Tumor resection	YES	7	3	12	9	G2	1		10	No	MX	N1	T2		AAPS			YES		YES
TCGA-FB-AAPS-11A	YES	62				410.47.0	Nationwide Children's Hospital	TCGA-FB-AAPS-F64863	E9FE3130-A370-435E-97D5-C95BEFCA9786	TCGA-FB-AAPS	22	18		0			9043D7F1-EDAE-417D-AB38-6F7A2F6D4472	Scheduled Follow-up Submission			Three Tier		NO	NO	No		YES		Tumor resection	YES	7	3	12	9	G2	1		10	No	MX	N1	T2		AAPS			YES		YES
TCGA-HZ-8003-01A	YES	65				210.65.0	Nationwide Children's Hospital	TCGA-HZ-8003-F65860	9327E8C6-49A4-44B1-B93C-50CB26448697	TCGA-HZ-8003	22	30		0			7B94066C-A350-4915-AA59-5AEB67846C69	Scheduled Follow-up Submission	Progressive Disease						No		YES			NO	12	2.8	12	9	G2	1			No	MX	N1	T3	Pancreatic Cancer	8003	WITH TUMOR	YES	YES	Complete Remission/Response	NO
TCGA-3A-A9IS-01A	YES	67				410.47.0	Nationwide Children's Hospital	TCGA-3A-A9IS-F69136	44E576CE-3916-45D5-AECE-A46DAB3EA8B7	TCGA-3A-A9IS	22	29		0		NO	F7F7BAC5-FB08-4C66-AEC8-D925761C64BA	Scheduled Follow-up Submission			Four Tier	82463 NEUROENDOCRINE CARCINOMA NOS	NO	NO	No		YES		Tissue Biopsy	YES	32	8	12	12	G1	0	0		No	MX	N0	T2		A9IS			YES
TCGA-IB-7890-01A	YES	73	Occasional Drinker			210.65.0	Nationwide Children's Hospital	TCGA-IB-7890-F45062	8753A1B6-227F-4353-BD15-794096D1F324	TCGA-IB-7890	22	3		0			DF91C3E4-798D-4694-8C1C-AEA2FDBFE3BF	Scheduled Follow-up Submission					NO	NO	No		YES		Tumor resection	NO	11	2.8	12	7	G3	0			No	M0	N0	T2	Pancreatic Cancer	7890	WITH TUMOR	NO	YES		NO
TCGA-3A-A9I5-01A	YES	57			Duct	392.50.0	Nationwide Children's Hospital	TCGA-3A-A9I5-F69246	DC03466A-799B-495B-81C6-FC36D242A8E6	TCGA-3A-A9I5	22	31		0		YES	D72F04F6-09DA-42F7-B508-C483647E2F14	Scheduled Follow-up Submission	Complete Remission/Response		Four Tier		NO	NO	No		YES		Tissue Biopsy	NO	13	3	12	12	G1	0	0		Yes, History of Prior Malignancy	MX	N0			A9I5	TUMOR FREE	YES	YES	Complete Remission/Response	YES
TCGA-FB-A545-01A	YES	72				284.63.0	Nationwide Children's Hospital	TCGA-FB-A545-F50064	444901D2-A145-4377-BFF0-3475041105B7	TCGA-FB-A545	22	15		0		YES	FCA25AC2-18D6-4D71-B368-74F32AF3763C	Scheduled Follow-up Submission	Progressive Disease		Four Tier			NO	No		YES		Tumor resection	NO	28		12	10	G2	4			No	M0	N1	T3		A545	WITH TUMOR	YES	YES	Complete Remission/Response	YES
TCGA-HZ-7918-01A	YES	72				195.65.0	Nationwide Children's Hospital	TCGA-HZ-7918-F65858	FE2857EC-5193-460D-A140-E1A434727C34	TCGA-HZ-7918	22	30		0			1AC456CD-1CD2-4220-85F1-62C8EC07F1E2	Scheduled Follow-up Submission	Stable Disease						No		YES		Cytology (e.g. Peritoneal or pleural fluid)	NO	22	5.5	12	9	G3	11			No	M0	N1	T3		7918	WITH TUMOR	YES	YES	Complete Remission/Response	YES
TCGA-2J-AAB9-01A	YES	70	Weekly Drinker	1		424.46.0	Nationwide Children's Hospital			TCGA-2J-AAB9	22			0		YES	2DA881E5-585F-4577-ADE2-29D485819AAA			3	Four Tier		NO	NO	No		YES		Tumor resection		37	4	12		G1	6	0		No	M0	N1	T3		AAB9			YES
TCGA-3A-A9IH-01A	YES	66	Daily Drinker	1		410.47.0	Nationwide Children's Hospital	TCGA-3A-A9IH-F69250	92FB5C94-880B-4676-A495-5FA242361FA1	TCGA-3A-A9IH	22	31		0		NO	FAB6DFFB-610D-4A03-A4C8-75C633132314	Scheduled Follow-up Submission	Stable Disease	7			YES	NO	No	Subtotal pancreatectomy and splenectomy and cholecystectomy	YES		Tissue Biopsy	NO	8	2	12	12	G2	0	0		No	MX	N0	T1		A9IH	WITH TUMOR	YES	YES		NO
TCGA-FB-AAQ6-01A	YES	85	None			424.46.0	Nationwide Children's Hospital	TCGA-FB-AAQ6-F64899	B1DE6968-E2F8-49C3-962B-F58A555842F4	TCGA-FB-AAQ6	22	15		0			A7FA6D3F-3B54-429F-904E-BD9B16A18132	Scheduled Follow-up Submission	Progressive Disease		Four Tier		NO	NO	No		YES		Tissue Biopsy	NO	9	2	12	9	G2	0			Yes, History of Prior Malignancy	MX	N0	T1	Pancreatic Cancer	AAQ6	WITH TUMOR	YES	YES	Progressive Disease	NO
TCGA-FB-AAQ6-11A	YES	85	None			424.46.0	Nationwide Children's Hospital	TCGA-FB-AAQ6-F64899	B1DE6968-E2F8-49C3-962B-F58A555842F4	TCGA-FB-AAQ6	22	15		0			A7FA6D3F-3B54-429F-904E-BD9B16A18132	Scheduled Follow-up Submission	Progressive Disease		Four Tier		NO	NO	No		YES		Tissue Biopsy	NO	9	2	12	9	G2	0			Yes, History of Prior Malignancy	MX	N0	T1	Pancreatic Cancer	AAQ6	WITH TUMOR	YES	YES	Progressive Disease	NO
TCGA-HZ-8002-01A	YES	61				210.65.0	Nationwide Children's Hospital	TCGA-HZ-8002-F65861	8BC11CC9-6A11-4D10-886E-F6C8ED94C7FB	TCGA-HZ-8002	22	30		0			194AC703-DAE0-4A90-9D34-6755B9F1ACBD	Scheduled Follow-up Submission							No		YES			NO	33	3.1	12	9	G2	4			No	MX	N1	T3		8002	WITH TUMOR	YES	YES		NO
TCGA-2L-AAQM-01A	YES	52	Daily Drinker	4	Panreatic body and tail, spread to stomach	410.47.0	Nationwide Children's Hospital	TCGA-2L-AAQM-F62942	3C75FC7A-BE20-4D6C-A5F5-279673E01B4C	TCGA-2L-AAQM	22	29		0			2483C414-B1D1-48D1-B976-9C40C8893992	Scheduled Follow-up Submission	Complete Remission/Response	7	Three Tier	Neuroendocrine	NO		No		YES		Tumor resection	NO	57	14	12	7	G1	16			No	MX	N1	T3		AAQM	TUMOR FREE	NO	YES	Stable Disease	NO
TCGA-2L-AAQM-11A	YES	52	Daily Drinker	4	Panreatic body and tail, spread to stomach	410.47.0	Nationwide Children's Hospital	TCGA-2L-AAQM-F62942	3C75FC7A-BE20-4D6C-A5F5-279673E01B4C	TCGA-2L-AAQM	22	29		0			2483C414-B1D1-48D1-B976-9C40C8893992	Scheduled Follow-up Submission	Complete Remission/Response	7	Three Tier	Neuroendocrine	NO		No		YES		Tumor resection	NO	57	14	12	7	G1	16			No	MX	N1	T3		AAQM	TUMOR FREE	NO	YES	Stable Disease	NO
TCGA-RB-A7B8-01A	YES	81	None			349.58.0	Nationwide Children's Hospital	TCGA-RB-A7B8-F65034	8D2DF51E-B149-48F1-9C38-F2A22BCEC17D	TCGA-RB-A7B8	22	29		0		YES	9B0A6199-CB07-4D5F-AA9E-CDE4D0A288D3	Scheduled Follow-up Submission	Progressive Disease		Four Tier	ductal and micropapillary	NO	NO	No		YES		Tumor resection	NO	24	2.3	12	10	G2	8	0		No	MX	N1	T3	Pancreatic Cancer	A7B8		YES	YES	Complete Remission/Response	NO
TCGA-HZ-8317-01A	YES	69				247.64.0	Nationwide Children's Hospital	TCGA-HZ-8317-F60074	4698234E-2E69-4586-8841-BF16BC300001	TCGA-HZ-8317	22	29		0			203298D8-D748-4FD1-BE0C-EFC99664B9C9	Scheduled Follow-up Submission	Progressive Disease						No		YES	Fine Needle Aspiration Biopsy	Other method, specify:	NO	13	3.1	12	5	G1	4			No	MX	N1	T3	Pancreatic Cancer	8317	WITH TUMOR	YES	YES	Progressive Disease	YES
TCGA-HZ-8638-01A	YES	84				247.64.0	Nationwide Children's Hospital	TCGA-HZ-8638-F57838	D3F23EF5-FD83-467E-A6BA-28224946311E	TCGA-HZ-8638	22	27		0			EEA568C0-D865-46C3-8C61-788E18108A95	Scheduled Follow-up Submission							No		YES		Tissue Biopsy	NO	12	0.3	12	3	GX	0			No	MX	N0	T1	Surgical Complications	8638	TUMOR FREE	NO	YES	Complete Remission/Response	NO
TCGA-FB-AAQ1-01A	YES	49				424.46.0	Nationwide Children's Hospital	TCGA-FB-AAQ1-F64884	D308001B-F927-47A6-9523-D94DC8C13A53	TCGA-FB-AAQ1	22	18		0			594B9762-556D-406A-B269-16DE2D3E9BFD	Scheduled Follow-up Submission	Partial Remission/Response		Four Tier		NO	NO	No		YES		Tumor resection	NO	27	6	12	9	G2	3			No	MX	N1	T3		AAQ1	WITH TUMOR	NO	YES	Stable Disease	NO
TCGA-FB-AAQ1-11A	YES	49				424.46.0	Nationwide Children's Hospital	TCGA-FB-AAQ1-F64884	D308001B-F927-47A6-9523-D94DC8C13A53	TCGA-FB-AAQ1	22	18		0			594B9762-556D-406A-B269-16DE2D3E9BFD	Scheduled Follow-up Submission	Partial Remission/Response		Four Tier		NO	NO	No		YES		Tumor resection	NO	27	6	12	9	G2	3			No	MX	N1	T3		AAQ1	WITH TUMOR	NO	YES	Stable Disease	NO
TCGA-HZ-7924-01A	YES	60				195.65.0	Nationwide Children's Hospital	TCGA-HZ-7924-F57844	0E580E66-9EFF-4FCF-B15C-B07F5B2CC0BF	TCGA-HZ-7924	22	27		0			17B04EB2-3DB2-4FD6-99D5-F835A3CAC409	Scheduled Follow-up Submission	Progressive Disease						No		YES		Tissue Biopsy	NO	17	5	12	3	G2	0			No	MX	N0	T3		7924	WITH TUMOR	YES	YES	Complete Remission/Response	NO
TCGA-HZ-7923-01A	YES	65				195.65.0	Nationwide Children's Hospital	TCGA-HZ-7923-F65862	01A58AA3-59E1-4072-82B9-E52D47385747	TCGA-HZ-7923	22	30		0			6882EB06-AB7C-413B-BA83-3866F7A595BE	Scheduled Follow-up Submission	Complete Remission/Response						No		YES		Tumor resection	NO	17	3	12	9	G2	0			No	MX	N0	T3		7923	TUMOR FREE	YES	YES	Complete Remission/Response	NO
TCGA-2J-AABK-01A	YES	71			Uncinate process	424.46.0	Nationwide Children's Hospital	TCGA-2J-AABK-F62446	FAB543A3-4959-4A90-A1B6-394CAFE3ED02	TCGA-2J-AABK	22	16		0			05EB6876-15D7-4D39-9E92-A3DE82B313B8	Scheduled Follow-up Submission			Four Tier		NO	NO	No		YES		Tumor resection	NO	19	2.8	12	7	G2	2	0		No	M0	N1	T3		AABK	TUMOR FREE	YES	YES	Complete Remission/Response	YES
TCGA-FZ-5919-01A	YES	59				106.63.0	Nationwide Children's Hospital			TCGA-FZ-5919	22			0		YES	B7C575D3-52B4-42E1-B52B-A62E6F09A915							NO	No		YES		Cytology (e.g. Peritoneal or pleural fluid)		11		12		G3	9			No	MX	N1	T3		5919			YES
TCGA-FZ-5919-11A	YES	59				106.63.0	Nationwide Children's Hospital			TCGA-FZ-5919	22			0		YES	B7C575D3-52B4-42E1-B52B-A62E6F09A915							NO	No		YES		Cytology (e.g. Peritoneal or pleural fluid)		11		12		G3	9			No	MX	N1	T3		5919			YES
TCGA-HZ-8637-01A	YES	76				247.64.0	Nationwide Children's Hospital	TCGA-HZ-8637-F64065	BC6DB975-CE80-4025-AC68-54D027DBC1CA	TCGA-HZ-8637	22	25		0			11BEF3AE-8B8E-43B1-B92A-C9914FAE213C	Scheduled Follow-up Submission	Complete Remission/Response		Four Tier				No		YES		Tumor resection	NO	18	3.4	12	8	G3	1			No	MX	N1	T3	Other, non-malignant disease	8637	TUMOR FREE	YES	YES	Complete Remission/Response	YES
TCGA-US-A776-01A	YES	61	None			349.58.0	Nationwide Children's Hospital	TCGA-US-A776-F55374	E1BE77EA-F4B9-469A-93F9-3B242B08DD03	TCGA-US-A776	22	6		0		NO	E9D1444D-64C6-4CFE-A4AE-B79731B36F1F	Scheduled Follow-up Submission			Four Tier		NO	YES	No		YES		Tumor resection	NO	14	3	12	1	G2	0	0		No	MX	N0	T3		A776	TUMOR FREE	NO	YES	Complete Remission/Response	NO
TCGA-US-A776-11A	YES	61	None			349.58.0	Nationwide Children's Hospital	TCGA-US-A776-F55374	E1BE77EA-F4B9-469A-93F9-3B242B08DD03	TCGA-US-A776	22	6		0		NO	E9D1444D-64C6-4CFE-A4AE-B79731B36F1F	Scheduled Follow-up Submission			Four Tier		NO	YES	No		YES		Tumor resection	NO	14	3	12	1	G2	0	0		No	MX	N0	T3		A776	TUMOR FREE	NO	YES	Complete Remission/Response	NO
TCGA-OE-A75W-01A	YES	75	Daily Drinker	3		330.58.0	Nationwide Children's Hospital	TCGA-OE-A75W-F66432	49EDA785-72B1-4865-8E44-580FD8FD3DDA	TCGA-OE-A75W	22	16		0	-30	YES	DAFEEFCD-584C-45CD-9D86-3500F40CCF52	Scheduled Follow-up Submission	Progressive Disease	7	Four Tier		YES	YES	No		YES		Cytology (e.g. Peritoneal or pleural fluid)	NO	22	4.5	12	10	G1	0	0	30	No	M0	N0	T3		A75W		YES	YES	Progressive Disease	YES
TCGA-IB-7654-01A	YES	80				195.65.0	Nationwide Children's Hospital	TCGA-IB-7654-F45056	3BC01100-30E2-4E10-AEC3-47B75F54107B	TCGA-IB-7654	22	3		0			888CC4C7-B557-43E9-9870-ADE431ADD2B4	Scheduled Follow-up Submission			Three Tier		NO	NO	Yes, Radiation Prior to Resection		YES		Cytology (e.g. Peritoneal or pleural fluid)	NO	3	3	12	7	G2	2			Yes, History of Prior Malignancy	M0	N1	T2	Other malignancy	7654	WITH TUMOR	NO	YES		NO
TCGA-LB-A7SX-01A	YES	74	Daily Drinker			349.58.0	Nationwide Children's Hospital	TCGA-LB-A7SX-F66556	80645A39-B921-4943-A054-9BE8A0677B4A	TCGA-LB-A7SX	22	20		0		YES	D8D3A516-CE80-4AE8-BC9F-EE5357AC147E	Scheduled Follow-up Submission		7			YES	NO	No		YES		Tumor resection	NO	26	2.5	12	10	G2	7	0	40	Yes, History of Prior Malignancy	MX	N1	T3	Other, non-malignant disease	A7SX		YES	YES	Stable Disease	NO
TCGA-3A-A9IU-01A	YES	65	Occasional Drinker			410.47.0	Nationwide Children's Hospital			TCGA-3A-A9IU	22			0		NO	D8A14A5A-14CC-4F74-9208-CD6AA2E2DF11				Four Tier		NO	NO	No		YES		Tissue Biopsy		25	4	12		G3	2	0		No	MX	N1	T3		A9IU			YES
TCGA-US-A77G-01A	YES	64	Daily Drinker	3		330.58.0	Nationwide Children's Hospital			TCGA-US-A77G	22			0			9E7C9D76-2A7A-4C77-B9A3-225809E64896			7	Four Tier		NO	NO	No		YES		Tumor resection		11	2	12		G2	3	0		No	MX	N1	T3		A77G			YES
TCGA-US-A77G-11A	YES	64	Daily Drinker	3		330.58.0	Nationwide Children's Hospital			TCGA-US-A77G	22			0			9E7C9D76-2A7A-4C77-B9A3-225809E64896			7	Four Tier		NO	NO	No		YES		Tumor resection		11	2	12		G2	3	0		No	MX	N1	T3		A77G			YES
TCGA-XD-AAUG-01A	NO	66	Weekly Drinker		distal pancreas	424.46.0	Nationwide Children's Hospital	TCGA-XD-AAUG-F69090	3FA302F2-F045-4C9C-8C38-3D02AD1AF41A	TCGA-XD-AAUG	22	29		0		YES	215A1DE6-F111-41F9-B419-E64094B72809	Scheduled Follow-up Submission							No	Near total pancreatomy with splenectomy, duodenum perserving	YES		Tumor resection	NO	12	3.2	12	12	G2	1	0		No	M1	N1	T3		AAUG	TUMOR FREE	YES	YES		NO
TCGA-IB-A5ST-01A	YES	64				330.58.0	Nationwide Children's Hospital	TCGA-IB-A5ST-F62654	B4335C26-15D3-45F0-8098-5F78FDD1EB2E	TCGA-IB-A5ST	22	23		0		YES	4884CD9D-D4E9-4293-A5A4-E26738DE8AE8	Scheduled Follow-up Submission	Complete Remission/Response				NO	NO	No		YES		Tumor resection	NO	16	3.2	12	7	G2	2			No	M0	N1	T3		A5ST	TUMOR FREE	NO	YES	Complete Remission/Response	NO
TCGA-XD-AAUL-01A	YES	56	None			410.47.0	Nationwide Children's Hospital	TCGA-XD-AAUL-F69140	C4825674-6AE9-42C9-8B97-45377DDABC00	TCGA-XD-AAUL	22	29		0	-418	NO	BA672136-D4EA-429E-9AA5-2227452425BD	Scheduled Follow-up Submission					YES	NO	No		YES	endoscopic ultrasound-guided fine needle aspiration	Other method, specify:	NO	21	2	12	12	G2	0		30	Yes, History of Prior Malignancy	MX	N0	T3		AAUL	TUMOR FREE	YES	YES	Complete Remission/Response	NO
TCGA-IB-A7M4-01A	YES	81	Daily Drinker	1		369.54.0	Nationwide Children's Hospital	TCGA-IB-A7M4-F65773	4F426801-5263-4441-AF01-8D73F2F8E912	TCGA-IB-A7M4	22	30		0		YES	B701A34A-7830-4EDF-9828-079528A55BD0	Scheduled Follow-up Submission	Complete Remission/Response	7			NO	NO	No		YES		Tumor resection	NO	16		12	9	G3	1		52	No	MX	N1	T3		A7M4	TUMOR FREE	NO	YES	Complete Remission/Response	NO
TCGA-3A-A9IX-01A	YES	40	Social Drinker			424.46.0	Nationwide Children's Hospital	TCGA-3A-A9IX-F69258	6021A60E-6672-419A-9FD9-4C35BD3CD48A	TCGA-3A-A9IX	22	31	-50	0		NO	12D402FF-5747-479F-9A95-DA9920D563A4	Scheduled Follow-up Submission	Complete Remission/Response		Four Tier		NO	YES	No		YES		Tissue Biopsy	NO	35	2	12	12	G2	0	0	2.3	No	MX	N0	T1		A9IX	TUMOR FREE	YES	YES	Complete Remission/Response	YES
TCGA-IB-7887-01A	YES	62				195.65.0	Nationwide Children's Hospital	TCGA-IB-7887-F43024	C0405786-E8CA-4998-BAC4-5454754254BF	TCGA-IB-7887	22	8		0		YES	E127DE1D-0E07-4776-8BFC-7F5BF47EDB6D	Scheduled Follow-up Submission					NO	NO	No		YES		Tumor resection	NO	8	5.5	12	5	G2	3		20	No	M0	N1	T3	Pancreatic Cancer	7887		NO	YES		NO
TCGA-IB-7647-01A	YES	41	Occasional Drinker			195.65.0	Nationwide Children's Hospital	TCGA-IB-7647-F44987	AE228A12-9C0E-4CE1-B477-BD40E854CF74	TCGA-IB-7647	22	2		0		YES	BEE933DD-9F0B-4D10-AC05-E42ACF1C29ED	Scheduled Follow-up Submission					NO	NO	No		YES		Cytology (e.g. Peritoneal or pleural fluid)	NO	20	6	12	7	G2	14			No	M0	N1	T3	Pancreatic Cancer	7647	WITH TUMOR	YES	YES	Progressive Disease	NO
TCGA-2L-AAQJ-01A	YES	49	None			410.47.0	Nationwide Children's Hospital	TCGA-2L-AAQJ-F62940	375CA083-DB09-4655-BBED-37A3564CF1B8	TCGA-2L-AAQJ	22	29		0			430CF821-EDD7-457B-BF8D-CA029176F0BE	Scheduled Follow-up Submission	Progressive Disease		Three Tier		NO	NO	No		YES		Tumor resection	NO	21	3	12	7	G2	0			No	MX	N0	T4	Pancreatic Cancer	AAQJ	WITH TUMOR	YES	YES	Progressive Disease	NO
TCGA-2L-AAQJ-11A	YES	49	None			410.47.0	Nationwide Children's Hospital	TCGA-2L-AAQJ-F62940	375CA083-DB09-4655-BBED-37A3564CF1B8	TCGA-2L-AAQJ	22	29		0			430CF821-EDD7-457B-BF8D-CA029176F0BE	Scheduled Follow-up Submission	Progressive Disease		Three Tier		NO	NO	No		YES		Tumor resection	NO	21	3	12	7	G2	0			No	MX	N0	T4	Pancreatic Cancer	AAQJ	WITH TUMOR	YES	YES	Progressive Disease	NO
TCGA-IB-AAUP-01A	YES	68	None			390.52.0	Nationwide Children's Hospital	TCGA-IB-AAUP-F65775	A5CEDB1E-6511-4BAB-931B-F9EEED4372D7	TCGA-IB-AAUP	22	30		0		YES	6331D95F-0237-4815-B3D9-2C6870178444	Scheduled Follow-up Submission	Complete Remission/Response				NO	YES	No	Endoscopic Retrograde Cholangiopancreaticography	YES		Cytology (e.g. Peritoneal or pleural fluid)	NO	21	2.7	12	9	G2	7			No	M0	N1	T3		AAUP	TUMOR FREE	YES	YES	Complete Remission/Response	NO
TCGA-HZ-A8P1-01A	YES	81				390.52.0	Nationwide Children's Hospital			TCGA-HZ-A8P1	22			0		NO	09F3C262-6DDF-447F-9B3C-4BBCB316049C				Four Tier		NO	NO	No	Partial Pancreatectomy	YES		Tumor resection		5	5	12		G1	0		15	No	MX	N0	T2		A8P1			YES
TCGA-FB-A4P5-01A	YES	69				284.63.0	Nationwide Children's Hospital	TCGA-FB-A4P5-F46411	9C319D85-60FE-49AF-A777-FC3846D709B1	TCGA-FB-A4P5	22	7		0		YES	AF1E4307-DBCA-4BF2-B939-2774CB5BE1A2	Scheduled Follow-up Submission					NO	NO	No		YES		Tumor resection	NO	40	4.5	12	8	G2	4		40	No	MX	N1	T3		A4P5	WITH TUMOR	YES	YES
TCGA-IB-A5SO-01A	YES	71				330.58.0	Nationwide Children's Hospital	TCGA-IB-A5SO-F60361	2768E70B-173A-470E-AB7B-0EA39465DD77	TCGA-IB-A5SO	22	23		0		NO	AD3410D7-F0ED-49F0-AEE1-9212160F0BC5	Scheduled Follow-up Submission	Progressive Disease				NO	NO	No		YES		Tumor resection	NO	12	3.8	12	7	G2	3			No	M0	N1	T3	Pancreatic Cancer	A5SO	WITH TUMOR	NO	YES	Progressive Disease	NO
TCGA-2J-AAB8-01A	YES	71				424.46.0	Nationwide Children's Hospital	TCGA-2J-AAB8-F62434	DAF7D897-0ED7-48EC-AE70-080DD8D7D6BD	TCGA-2J-AAB8	22	16		0			A145668C-C4E3-4B36-B704-F4A6FCA987FF	Scheduled Follow-up Submission			Four Tier		NO	NO	No		YES		Tumor resection	NO	27	3.5	12	7	G3	3	0		No	M0	N1	T3		AAB8		YES	YES
TCGA-3A-A9IV-01A	YES	59	Social Drinker			424.46.0	Nationwide Children's Hospital	TCGA-3A-A9IV-F69256	A904C8EE-3348-4AD8-B09C-C0FC6715CC23	TCGA-3A-A9IV	22	31		0		YES	5768E0C3-67B5-4D2A-BD6B-78C27D9FE811	Scheduled Follow-up Submission	Complete Remission/Response		Four Tier	NEUROENDOCRINE CARCINOMA	NO	NO	No	Subtotal Pancreatectomy	YES		Tissue Biopsy	NO	16	3	12	12	G1	0	0		No	MX	N0	T2		A9IV	TUMOR FREE	NO	YES	Complete Remission/Response	NO
TCGA-PZ-A5RE-01A	YES	44				330.58.0	Nationwide Children's Hospital	TCGA-PZ-A5RE-F64041	57327637-97FE-4179-8626-DD32AAA2BC27	TCGA-PZ-A5RE	22	25		0			06831E8B-1D78-4C75-9998-5386EE7E078E	Scheduled Follow-up Submission	Progressive Disease		Four Tier				No		YES		Tumor resection	NO	22	3	12	8	G3	3			No	MX	N1	T3	Pancreatic Cancer	A5RE	WITH TUMOR	YES	YES		YES
TCGA-PZ-A5RE-11A	YES	44				330.58.0	Nationwide Children's Hospital	TCGA-PZ-A5RE-F64041	57327637-97FE-4179-8626-DD32AAA2BC27	TCGA-PZ-A5RE	22	25		0			06831E8B-1D78-4C75-9998-5386EE7E078E	Scheduled Follow-up Submission	Progressive Disease		Four Tier				No		YES		Tumor resection	NO	22	3	12	8	G3	3			No	MX	N1	T3	Pancreatic Cancer	A5RE	WITH TUMOR	YES	YES		YES
TCGA-IB-7886-01A	YES	80	Daily Drinker	2		195.65.0	Nationwide Children's Hospital	TCGA-IB-7886-F45061	9084863B-874B-4ED5-AE67-23D17CC6A7FA	TCGA-IB-7886	22	3		0		NO	6761EDF3-B59C-478D-899B-06312A910394	Scheduled Follow-up Submission		7			NO	NO	No		YES		Tumor resection	NO	11	6	12	7	G3	4		35	No	M0	N1	T3	Other, non-malignant disease	7886	TUMOR FREE	NO	YES		NO
TCGA-IB-A5SQ-01A	YES	56	Occasional Drinker			330.58.0	Nationwide Children's Hospital			TCGA-IB-A5SQ	22			0		YES	52FAA22E-0469-439D-9E44-5ADD13867583						NO	NO	No		YES		Tumor resection		9	2.5	12		G2	0			No	M0	N0	T2		A5SQ			YES
TCGA-Q3-A5QY-01A	YES	58				330.58.0	Nationwide Children's Hospital	TCGA-Q3-A5QY-F56901	0494B314-53DD-4EEB-895C-A6F025A2F72A	TCGA-Q3-A5QY	22	25	-139	0		NO	7FAA57DE-5126-4422-891E-9F5B0602D043	Scheduled Follow-up Submission			Four Tier		NO	YES	No		YES		Tumor resection	NO	18	2.7	12	2	G2	4	0		No	MX	N1	T3		A5QY			YES		NO
TCGA-IB-7649-01A	YES	73				195.65.0	Nationwide Children's Hospital	TCGA-IB-7649-F44988	29997909-E871-4A2F-8150-3ED14A2F5F03	TCGA-IB-7649	22	2		0			6E891C73-C5C1-43D3-AA22-93BEF4814A05	Scheduled Follow-up Submission					NO	NO	No		YES		Cytology (e.g. Peritoneal or pleural fluid)	NO	13	4	12	7	G2	5		57	No	M0	N1	T3		7649		NO	YES	Partial Remission/Response	NO
TCGA-2J-AABU-01A	YES	56	Daily Drinker	1		424.46.0	Nationwide Children's Hospital			TCGA-2J-AABU	22			0		NO	FE774184-FB1D-47BE-821E-D9E3CF987166			7	Four Tier		NO	NO	No		YES		Tumor resection		28	3.3	12		G3	2	0		No	M0	N1	T3		AABU			YES
TCGA-2J-AABE-01A	YES	73	Weekly Drinker	1		424.46.0	Nationwide Children's Hospital	TCGA-2J-AABE-F62445	39F79087-3BCB-492F-8E5A-DC1E909AD01E	TCGA-2J-AABE	22	16	-9	0		NO	7741E9BC-3B1C-40EB-9E62-492E1ECE99C0	Scheduled Follow-up Submission		3	Four Tier		NO	YES	No		YES		Tumor resection	NO	24	5.8	12	7	G2	0	0	2.2	No	M0	N0	T3		AABE	TUMOR FREE	YES	YES	Complete Remission/Response	YES
TCGA-2J-AABR-01A	YES	60			Head & body of pancreas	424.46.0	Nationwide Children's Hospital	TCGA-2J-AABR-F62449	03A20154-E3AB-4363-A4FB-571D8CA811D1	TCGA-2J-AABR	22	16		0			ABD25F5A-FFAA-4E99-98BF-A735CF346835	Scheduled Follow-up Submission			Four Tier		NO	NO	No		YES		Tumor resection	NO	14	3.2	12	7	G3	0	0		Yes, History of Prior Malignancy	M0	N0	T3		AABR	WITH TUMOR	YES	YES	Progressive Disease	NO
TCGA-2L-AAQI-01A	YES	66	None			410.47.0	Nationwide Children's Hospital	TCGA-2L-AAQI-F62939	95C4CD42-A583-48BE-8E17-A0084AD03BF7	TCGA-2L-AAQI	22	29		0	-50	NO	02A3EB69-0290-40F0-8B4D-5CAA9C56F576	Scheduled Follow-up Submission	Progressive Disease		Three Tier		YES		No		YES		Tumor resection	NO	19	4	12	7	G3	6			No	MX	N1	T3	Pancreatic Cancer	AAQI	WITH TUMOR	YES	YES	Progressive Disease	NO
TCGA-2L-AAQI-11A	YES	66	None			410.47.0	Nationwide Children's Hospital	TCGA-2L-AAQI-F62939	95C4CD42-A583-48BE-8E17-A0084AD03BF7	TCGA-2L-AAQI	22	29		0	-50	NO	02A3EB69-0290-40F0-8B4D-5CAA9C56F576	Scheduled Follow-up Submission	Progressive Disease		Three Tier		YES		No		YES		Tumor resection	NO	19	4	12	7	G3	6			No	MX	N1	T3	Pancreatic Cancer	AAQI	WITH TUMOR	YES	YES	Progressive Disease	NO
TCGA-IB-7651-01A	YES	64	Weekly Drinker			195.65.0	Nationwide Children's Hospital	TCGA-IB-7651-F44989	BB0B779D-3895-4A4E-A3F2-5314EC6E5797	TCGA-IB-7651	22	2	504	0		YES	F41426E8-BAD7-47D8-BF09-23F2858EACA8	Scheduled Follow-up Submission	Progressive Disease	3			NO	YES	No		YES		Cytology (e.g. Peritoneal or pleural fluid)	NO	8	2.9	12	7	G2	3		20	No	M0	N1	T3	Pancreatic Cancer	7651	WITH TUMOR	YES	YES	Complete Remission/Response	NO
TCGA-RB-AA9M-01A	YES	43	None			410.47.0	Nationwide Children's Hospital	TCGA-RB-AA9M-F65126	4C26AB80-0197-4F59-A05E-B5CD9CB3E2C9	TCGA-RB-AA9M	22	29		0		YES	873B5D1C-B33C-4431-9074-B1AC07F800AA	Scheduled Follow-up Submission	Progressive Disease		Four Tier		NO	NO	No		YES		Tissue Biopsy	NO	9	2	12	10	G3	1			No	MX	N1	T1		AA9M	WITH TUMOR	YES	YES	Progressive Disease	YES
TCGA-IB-7646-01A	YES	60	Occasional Drinker			195.65.0	Nationwide Children's Hospital	TCGA-IB-7646-F44986	9FA75FA2-E9D6-4DEB-8B26-CA121A545083	TCGA-IB-7646	22	2		0		NO	16AC64AD-9388-465F-924B-CA23458A9F76	Scheduled Follow-up Submission					NO	NO	No		YES		Cytology (e.g. Peritoneal or pleural fluid)	NO	6	4.5	12	7	G2	6			No	M0	N1	T3	Pancreatic Cancer	7646	WITH TUMOR	NO	YES	Partial Remission/Response	NO
TCGA-YY-A8LH-01A	YES	61	Occasional Drinker			369.54.0	Nationwide Children's Hospital	TCGA-YY-A8LH-F66996	924C1390-003E-4190-8E65-F5C9FAA23610	TCGA-YY-A8LH	22	29		0		YES	A59EB642-301C-4DED-988F-E9E05042066C	Scheduled Follow-up Submission	Complete Remission/Response				NO	NO	No	Distal Pancreatectomy & laporoscopy followed by Hand-assisted and Splenectomy	YES		Tumor resection	NO	17	4.2	12	10	G3	2		46	No	MX	N1	T3		A8LH	TUMOR FREE	YES	YES	Complete Remission/Response	YES
TCGA-FB-AAPY-01A	YES	71	Social Drinker			424.46.0	Nationwide Children's Hospital	TCGA-FB-AAPY-F64901	B157B65F-1C39-453D-B1DB-E308A5C1E877	TCGA-FB-AAPY	22	15	-9070	0		YES	9D807748-2EB0-48DB-AE3E-E6C5A5BAAFB3	Scheduled Follow-up Submission	Complete Remission/Response		Three Tier			YES	No		YES		Tissue Biopsy	NO	9	3.5	12	9	G2	2		25	No	MX	N1	T2		AAPY	TUMOR FREE	YES	YES	Complete Remission/Response	YES
TCGA-FB-AAPY-11A	YES	71	Social Drinker			424.46.0	Nationwide Children's Hospital	TCGA-FB-AAPY-F64901	B157B65F-1C39-453D-B1DB-E308A5C1E877	TCGA-FB-AAPY	22	15	-9070	0		YES	9D807748-2EB0-48DB-AE3E-E6C5A5BAAFB3	Scheduled Follow-up Submission	Complete Remission/Response		Three Tier			YES	No		YES		Tissue Biopsy	NO	9	3.5	12	9	G2	2		25	No	MX	N1	T2		AAPY	TUMOR FREE	YES	YES	Complete Remission/Response	YES
TCGA-RL-AAAS-01A	YES	60				410.47.0	Nationwide Children's Hospital	TCGA-RL-AAAS-F63835	4D0FDAB7-35B7-45E9-A0B8-894D7FAEA0C2	TCGA-RL-AAAS	22	19		0	0	NO	F3C24479-3BF0-48B9-AB46-3B8430376E5A	Scheduled Follow-up Submission	Complete Remission/Response				NO	YES	No		YES		Tumor resection	NO	20	2	12	8	G2	0	0		No	M0	N0	T2		AAAS	TUMOR FREE	NO	YES	Complete Remission/Response	NO
TCGA-3E-AAAZ-01A	YES	71				392.50.0	Nationwide Children's Hospital			TCGA-3E-AAAZ	22			0			4CB48431-B521-4712-9DF9-D0D684083A96								No	Pancreatoduodenectomy	YES		Tumor resection		10	3.2	12		G2	0	0		No	MX	N0	T3		AAAZ			YES
TCGA-FB-AAPQ-01A	YES	65				424.46.0	Nationwide Children's Hospital	TCGA-FB-AAPQ-F64864	4E49D2BF-35A1-4AD8-B2A2-9CEEF20E35D7	TCGA-FB-AAPQ	22	15		0			D151307C-AE4E-406B-A69C-4E442B3CBEDC	Scheduled Follow-up Submission			Three Tier		NO	YES	No		YES		Tissue Biopsy	NO	24	5	12	9	G2	4		25	No	MX	N1	T3		AAPQ		YES	YES	Progressive Disease	NO
TCGA-FB-AAPQ-11A	YES	65				424.46.0	Nationwide Children's Hospital	TCGA-FB-AAPQ-F64864	4E49D2BF-35A1-4AD8-B2A2-9CEEF20E35D7	TCGA-FB-AAPQ	22	15		0			D151307C-AE4E-406B-A69C-4E442B3CBEDC	Scheduled Follow-up Submission			Three Tier		NO	YES	No		YES		Tissue Biopsy	NO	24	5	12	9	G2	4		25	No	MX	N1	T3		AAPQ		YES	YES	Progressive Disease	NO
TCGA-F2-6879-01A	YES	57	Daily Drinker	1		195.65.0	Nationwide Children's Hospital	TCGA-F2-6879-F32761	086B2D45-2667-4AFD-BEAF-2B8840C2DECF	TCGA-F2-6879	22	11		0		YES	9DF33BAE-0892-41B1-A172-0716242F226D	Scheduled Follow-up Submission	Partial Remission/Response		Four Tier	Adenocarcinoma, NOS	NO	NO	No		YES		Tumor resection	NO	11	4.5	12	6	G2	2			No	M0	N1	T3		6879	WITH TUMOR	NO	YES	Complete Remission/Response	NO
TCGA-IB-7897-01A	YES	53	Social Drinker			210.65.0	Nationwide Children's Hospital	TCGA-IB-7897-F45058	904077F7-A721-4F78-9D06-87828376BAD3	TCGA-IB-7897	22	3		0		YES	1AF64746-0F41-408F-9CB3-D567BEBA1217	Scheduled Follow-up Submission					NO	NO	No		YES		Tumor resection	NO	17	3.5	12	7	G2	2			No	M0	N1	T3	Pancreatic Cancer	7897	WITH TUMOR	NO	YES	Progressive Disease	NO
TCGA-HZ-A9TJ-01A	YES	70				424.46.0	Nationwide Children's Hospital	TCGA-HZ-A9TJ-F72267	1E8FF466-B491-4025-8E4F-0AD75F0C9350	TCGA-HZ-A9TJ	22	1		0			B1C908BE-0B13-4019-8812-B61733CA1329	Scheduled Follow-up Submission	Progressive Disease		Four Tier	Adenocarcinoma, NOS			No		YES		Tumor resection	NO	1	8	12	5	G2	0	0		No	M1	N0	T3		A9TJ	WITH TUMOR	YES	YES		NO
TCGA-HZ-A9TJ-06A	YES	70				424.46.0	Nationwide Children's Hospital	TCGA-HZ-A9TJ-F72267	1E8FF466-B491-4025-8E4F-0AD75F0C9350	TCGA-HZ-A9TJ	22	1		0			B1C908BE-0B13-4019-8812-B61733CA1329	Scheduled Follow-up Submission	Progressive Disease		Four Tier	Adenocarcinoma, NOS			No		YES		Tumor resection	NO	1	8	12	5	G2	0	0		No	M1	N0	T3		A9TJ	WITH TUMOR	YES	YES		NO
[truncated: 72 more columns]

## Sheet: table 2
id	HR	HR.95L	HR.95H	pvalue
cg00000029	0.0727281	0.0130583	0.405057	0.00277708
cg00000321	4.64236	1.2378	17.4111	0.0228291
cg00001791	105.366	1.77572	6252.06	0.0253791
cg00002464	6.069e-08	1.83481e-14	0.200744	0.0300364
cg00003529	0.153312	0.0252153	0.932149	0.0417244
cg00003625	7.13745	1.28907	39.5194	0.0244009
cg00004818	401.023	10.1151	15898.9	0.00141086
cg00004996	13.3092	1.52638	116.048	0.019144
cg00005112	0.218728	0.0536374	0.891953	0.0340564
cg00005166	4.10585	1.2011	14.0354	0.0243128
cg00005215	8.37302	1.15933	60.4723	0.0351592
cg00005437	75.2535	3.82309	1481.29	0.00448253
cg00005619	0.0436521	0.00406705	0.468524	0.00970747
cg00006032	21422.2	8.06262	5.69185e+07	0.0131829
cg00007076	0.068748	0.0177285	0.266593	0.000108011
cg00007675	12.9401	1.88901	88.6421	0.00911225
cg00009167	1.58552e+07	3.38568	7.425e+13	0.0343799
cg00009421	9.54364	1.05462	86.3638	0.0447193
cg00010168	160011	11.0917	2.30835e+09	0.0141903
cg00010853	0.380957	0.154228	0.940997	0.0364582
cg00011605	7.27337	1.38746	38.1287	0.0189064
cg00012362	0.146849	0.0249651	0.863791	0.0338439
cg00012792	7.68142e+07	35.787	164876092390688	0.0146501
cg00014112	0.225764	0.0634386	0.803443	0.0215695
cg00014998	4.65376	1.33275	16.2502	0.0159435
cg00015639	37.9744	1.29355	1114.8	0.0349239
cg00017437	4.72611	1.39214	16.0444	0.0127567
cg00019366	61.7867	1.88353	2026.84	0.0205867
cg00019458	74.9204	4.98631	1125.7	0.00179569
cg00020052	2.96934	1.16263	7.58366	0.0229096
cg00020533	80.2963	1.22312	5271.33	0.0399462
cg00021108	3.52894	1.29213	9.63794	0.0138965
cg00021532	0.08004	0.00846868	0.756481	0.0275607
cg00022633	61217.2	4.4987	8.33029e+08	0.023231
cg00023464	0.0568361	0.00344103	0.938771	0.0450569
cg00023673	43.629	3.82371	497.812	0.00236773
cg00024382	2789.7	12.8548	605413	0.00384874
cg00024404	1.6872e-05	4.46035e-09	0.0638208	0.00893264
cg00025211	0.0704428	0.00645137	0.76917	0.0296196
cg00025591	0.213572	0.0502892	0.90701	0.0364169
cg00025991	0.0353143	0.00408021	0.305646	0.00239385
cg00026033	8.78614	1.85009	41.7256	0.00625774
cg00026230	1.61705e-10	5.90898e-20	0.442521	0.0420022
cg00026327	8.4657	1.38076	51.9047	0.0209614
cg00026974	1.21619e-06	2.73089e-12	0.541627	0.0401343
cg00027083	5.07899	1.60672	16.0551	0.00564888
cg00029353	11.3674	1.6204	79.7443	0.0144619
cg00030588	8.45868	1.84031	38.8789	0.00607445
cg00031013	18.6524	2.66912	130.347	0.00318123
cg00031105	15.7765	2.0837	119.45	0.00756813
cg00031162	0.118145	0.0201638	0.692247	0.0178988
cg00032192	7254.8	1.70501	3.08691e+07	0.0370585
cg00033304	0.191723	0.0533912	0.688463	0.0113326
cg00034003	31.6465	2.73229	366.542	0.00570572
cg00034019	1.20652e+38	1942841727942800	7.49256e+60	0.00105809
cg00034611	8.23781	1.51013	44.9374	0.0148439
cg00037223	204.759	4.36611	9602.64	0.00671448
cg00038233	7.74804	1.31107	45.7887	0.0238983
cg00038711	18101	8.21239	3.98966e+07	0.0125578
cg00039326	0.152499	0.0403435	0.576449	0.00557266
cg00039463	0.191251	0.0517444	0.706876	0.0131358
cg00039480	14.5042	1.45743	144.344	0.0225327
cg00040590	0.125471	0.0294581	0.534421	0.00499399
cg00040862	3.62135	1.00613	13.0343	0.0489176
cg00040873	98.8328	2.46451	3963.44	0.0147331
cg00041401	0.196083	0.0624681	0.615488	0.00524543
cg00043510	3.29771	1.32835	8.18673	0.0101115
cg00043788	4.55984	1.38612	15.0003	0.0125116
cg00044097	14.8666	2.41474	91.5272	0.00360679
cg00046560	8.42153e-06	5.48795e-10	0.129232	0.0174996
cg00046625	4.80298	1.3716	16.8188	0.0141232
cg00047683	6.3693	1.76612	22.97	0.00466835
cg00048370	0.225247	0.0598781	0.847321	0.0274502
cg00048697	3.90301	1.01165	15.0581	0.0480675
cg00048759	7.48917	1.08755	51.5726	0.0408339
cg00049475	4.42802	1.18415	16.5582	0.0270264
cg00049894	138.778	1.22273	15751.2	0.0410272
cg00050224	2.12158e+10	97.4152	4.62054e+18	0.0152068
cg00051662	11.5242	1.02106	130.068	0.0480622
cg00051818	59995.3	9.00052	3.99914e+08	0.0143219
cg00053292	1640.78	2.04239	1.31813e+06	0.0300662
cg00053373	4.22501	1.00512	17.7598	0.0491913
cg00054301	430.9	16.0029	11602.6	0.000305913
cg00054741	3.44451	1.03667	11.445	0.0435136
cg00054791	2.97753e-09	7.0664e-16	0.0125463	0.0116512
cg00055233	25.154	1.52202	415.712	0.0242298
cg00056066	0.141494	0.0420844	0.475725	0.00157348
cg00056719	1.41874e+43	5.78606e+06	3.47876e+79	0.0201153
cg00057324	148.41	1.52758	14418.5	0.03224
cg00057966	4.91592	1.15746	20.8787	0.0309177
cg00059225	4.9463	1.20489	20.3055	0.0265113
cg00059424	9.25204e+10	104.324	8.20525e+19	0.0163023
cg00059662	91.0223	5.96762	1388.33	0.00117486
cg00059699	11.4657	1.17155	112.213	0.0360815
cg00061059	1.40165e+06	2.85177	6.88915e+11	0.0342862
cg00061185	0.339806	0.126654	0.91168	0.0320651
cg00061860	0.0897691	0.013407	0.601068	0.0129671
cg00062020	0.056095	0.00853604	0.36863	0.00270998
cg00065071	3.2713e-08	2.51005e-13	0.00426342	0.00412833
cg00065226	0.164627	0.0440953	0.614624	0.00727127
cg00066351	0.0690801	0.0118377	0.403123	0.00298363
cg00067365	7.94004e+32	2.39825e+09	2.62876e+56	0.00611389
cg00067414	0.106638	0.0139272	0.816511	0.0311504
cg00067528	6.13121	1.69711	22.1505	0.00565662
cg00067576	5.47105e+16	35420	8.4507e+28	0.0071135
cg00068503	15.6165	2.20852	110.425	0.00588914
cg00069242	0.00634629	5.59309e-05	0.720094	0.0360832
cg00070680	6.10669	1.82653	20.4167	0.00330102
cg00070899	0.186452	0.0597042	0.582276	0.00384307
cg00071887	0.107348	0.0213547	0.539632	0.00675506
cg00073090	0.198906	0.0403919	0.979491	0.0470954
cg00073244	5.30419	1.10114	25.5502	0.0375183
cg00076497	5.8727	1.11072	31.0507	0.0372011
cg00078245	596.849	16.8614	21126.8	0.000444088
cg00079598	0.161203	0.0416115	0.6245	0.00825824
cg00080060	0.100975	0.0178858	0.570056	0.00942133
cg00081324	22.5064	1.18076	428.995	0.0384108
cg00083937	8.73578	2.04122	37.3864	0.00347911
cg00084432	0.00293548	2.34074e-05	0.368133	0.0180134
cg00085448	0.0932482	0.0131841	0.659525	0.0174547
cg00086577	16.8351	2.50547	113.12	0.00367317
cg00086670	7.52451	1.17003	48.3902	0.0335585
cg00087098	6.28699e+07	5.82478	678587554821961	0.0297632
cg00088042	2.24903e-05	1.36933e-09	0.369388	0.0306907
cg00089430	406713	129.568	1.27667e+09	0.00166641
cg00090261	3.90438	1.30141	11.7136	0.0151011
cg00090787	0.111091	0.0213098	0.579131	0.0090983
cg00090936	3.61683	1.26419	10.3477	0.0165265
cg00091285	5.45028	1.47782	20.1009	0.0108807
cg00091794	8.00532	1.09303	58.6309	0.040607
cg00092383	0.256448	0.0855619	0.768633	0.0151066
cg00092711	152.872	6.15105	3799.3	0.00215402
cg00093095	0.189964	0.0433075	0.833262	0.0276816
cg00094244	0.00129638	1.30998e-05	0.128291	0.00456963
cg00095214	95.1056	8.41487	1074.89	0.000231858
cg00097452	0.171679	0.0391248	0.753321	0.0195237
cg00097573	1.57572e-10	3.49151e-20	0.711125	0.0465887
cg00098280	2.59806e-13	1.8904e-23	0.00357064	0.0149709
cg00099091	3.11461e-12	6.43516e-22	0.0150747	0.0198782
cg00100703	3.2322	1.01456	10.2971	0.0472088
cg00101104	6.30508	1.74326	22.8044	0.00499674
cg00101227	26.9659	2.17359	334.544	0.0103403
cg00101712	9.67095	2.95596	31.6403	0.000175344
cg00101729	3.7988e+08	43.4561	3320806083807220	0.0154155
cg00102726	37.5804	3.29945	428.037	0.00348091
cg00106420	576.218	2.7596	120317	0.0196777
cg00106446	3774.48	3.40158	4.18826e+06	0.0213256
cg00107187	4.70582	1.05435	21.0033	0.0424275
cg00107285	10.47	1.71284	63.9999	0.0110035
cg00107577	0.000576835	4.08666e-06	0.0814206	0.00314603
cg00107629	14.473	2.11358	99.1056	0.00648145
cg00108454	62.6278	2.82546	1388.18	0.0088714
cg00108715	0.077988	0.00719032	0.845877	0.0359419
cg00108944	626.656	16.2497	24166.5	0.000547966
cg00109503	16.0192	1.67328	153.359	0.0161015
cg00110171	626.241	1.41298	277554	0.0383449
cg00110688	0.000490248	3.52104e-06	0.0682592	0.0024793
cg00110724	7.31577e+19	4.15123	1.28927e+39	0.0430817
cg00110785	22.2008	4.37564	112.64	0.000183075
cg00111466	1339.05	8.99385	199366	0.00479571
cg00111977	35.0477	1.57519	779.805	0.0246384
cg00112588	0.124267	0.0209541	0.736955	0.0216739
cg00113951	0.000148732	3.40476e-08	0.649714	0.0393226
cg00115984	34937.5	2.50263	4.87741e+08	0.0316859
cg00117172	3.27753	1.09842	9.77968	0.0333154
cg00117908	3.84703	1.18755	12.4623	0.0246659
cg00118808	0.047546	0.00573886	0.393914	0.00474986
cg00119073	0.0659319	0.00776805	0.559602	0.0127026
cg00119896	0.00909667	0.000225449	0.367042	0.0127298
cg00120948	1.23508e+06	1.16483	1.30957e+12	0.0475333
cg00121148	131486	321.2	5.38247e+07	0.000122586
cg00123035	3.37253e+08	2.21367	5.13805e+16	0.0410895
cg00123104	0.0463629	0.00860779	0.249717	0.000350343
cg00123128	0.150944	0.0366362	0.621905	0.00885891
cg00124175	6.27572e-06	3.80608e-10	0.103478	0.0156139
cg00124375	0.109063	0.022024	0.540084	0.00663388
cg00127167	6.95546	1.81859	26.6021	0.00460022
cg00127591	3.79727e+09	199.588	7.22451e+16	0.00990076
cg00127894	2.10456e+09	40999	108031436645319	0.000104753
cg00128812	0.0994154	0.0161036	0.61374	0.0129328
cg00129981	19.8176	1.22985	319.336	0.0352178
cg00130223	16.15	3.60922	72.2659	0.000273924
cg00130275	7.40939e-05	1.69482e-08	0.323922	0.0261807
cg00130309	4.45203e+08	62.3325	3179810105179910	0.0133913
cg00130530	8.48435	1.26809	56.7658	0.0274626
cg00131261	0.254807	0.0949418	0.683857	0.00663987
cg00131407	61.9896	1.47157	2611.29	0.0305882
cg00131758	17.3547	1.98073	152.058	0.00996145
cg00133403	24.316	3.8471	153.692	0.00069345
cg00133595	2.597	1.13719	5.93075	0.0235069
cg00137629	0.0506778	0.00369188	0.695644	0.0256466
cg00138641	0.0173722	0.00117899	0.255976	0.00314963
cg00140112	32.8109	1.97466	545.184	0.0149133
cg00141153	56411.1	15.93	1.99762e+08	0.0086937
cg00142150	0.00100313	6.23783e-06	0.161318	0.00772611
cg00142925	0.000935176	3.10076e-06	0.282045	0.0166439
cg00143527	0.106533	0.0193935	0.58521	0.00998333
cg00143623	2.68098e+12	73.6586	9.75806e+22	0.0210832
cg00145352	299.501	3.84674	23318.6	0.0102791
cg00146951	0.0370927	0.00324335	0.424212	0.0080568
cg00147286	12.4842	1.79388	86.8814	0.0107619
cg00148355	17.9403	2.69738	119.322	0.00282298
cg00151914	305.92	7.29001	12837.7	0.00268311
cg00151922	0.00198482	3.54017e-05	0.11128	0.00245564
cg00152008	5.02088	1.61967	15.5644	0.00518446
cg00152041	0.00101204	2.51903e-05	0.0406598	0.000252715
cg00152708	17.6502	3.10486	100.336	0.0012046
cg00152942	0.263143	0.0837431	0.826866	0.0222889
cg00153306	0.0159097	0.00148614	0.170319	0.000618566
cg00153856	3.02957	1.07307	8.55327	0.0363359
cg00154366	1.49484e-11	1.53569e-19	0.00145508	0.0079059
cg00155514	4.36034e-14	8.78176e-25	0.00216501	0.0143562
cg00155609	2496.4	11.1913	556866	0.00457769
cg00156194	0.199643	0.0440608	0.904603	0.0366164
cg00156216	34690.2	3.53955	3.39989e+08	0.0257785
cg00158333	3.2334	1.10628	9.45049	0.0319897
cg00160981	0.128493	0.0269968	0.611567	0.00994578
cg00162344	70.4543	3.35916	1477.69	0.00613771
cg00162401	1.48365e+07	113.379	1.94146e+12	0.00601538
cg00162643	3.86664e+16	1712.69	8.7295e+29	0.014909
cg00165631	75.232	2.09905	2696.39	0.0179809
cg00166234	6.42026e+27	5.71354	7.21439e+54	0.043925
cg00166352	75.3811	1.18356	4801.02	0.0414021
cg00166696	178.623	2.98118	10702.5	0.0130269
cg00166750	2.09451e-05	1.45909e-08	0.0300665	0.00367468
cg00167841	0.0129765	0.000241164	0.698237	0.0326296
cg00168815	4.82332e-12	1.50378e-21	0.0154706	0.0196351
cg00170188	996.555	2.20834	449713	0.0268278
cg00170236	15.4487	1.34298	177.711	0.0280503
cg00170620	16.502	2.31642	117.559	0.00513424
cg00170973	1.05133e+06	3.93408	2.80956e+11	0.0296454
cg00172410	235.108	2.12761	25980.3	0.0229377
cg00172603	4.87397	1.32825	17.8848	0.016944
cg00174992	0.187665	0.0452981	0.777478	0.0210529
cg00175709	3.4855	1.02519	11.8502	0.0455204
cg00175901	0.038287	0.0040556	0.36145	0.00439414
cg00176879	79.9814	1.42574	4486.82	0.0329585
cg00177013	306349	8.67261	1.08214e+10	0.0180664
cg00177388	3.56849	1.08497	11.7368	0.0362405
cg00177451	2.58262	1.06714	6.25029	0.0353729
cg00178119	0.143863	0.0363959	0.568652	0.00569322
cg00179423	2.25315e+11	4.27934	1.18633e+22	0.0379509
cg00179787	1.19639e+13	40519.2	3.53252e+21	0.00247687
cg00181125	3.15883	1.0731	9.2985	0.0367946
cg00181849	89255.9	13.0551	6.10229e+08	0.0113988
cg00182273	0.182815	0.0353889	0.944396	0.0425348
cg00182639	7.01839	1.07598	45.7793	0.0416995
cg00184203	4.28237	1.53537	11.9442	0.00544849
cg00184394	0.00375821	2.21452e-05	0.637799	0.0330355
cg00184953	4.61848	1.02903	20.7286	0.04579
cg00185032	9.68539e+18	88.5367	1.05952e+36	0.0289668
cg00185336	277027	228.471	3.35904e+08	0.000541756
cg00186141	9.73928e-16	2.0757e-26	4.56971e-05	0.00583176
cg00187503	19.0904	2.64086	138.002	0.00347597
cg00188627	7.10308	1.85679	27.1725	0.00418327
cg00189101	0.00231264	6.34096e-06	0.843451	0.0437446
cg00190795	0.0839954	0.019635	0.359318	0.00083715
cg00191458	6.32976	1.74702	22.9338	0.00496384
cg00192533	11.7973	2.26568	61.4275	0.0033734
cg00192882	0.0130718	0.00157612	0.108414	5.85897e-05
cg00201234	7.15586	1.02021	50.192	0.0476926
cg00202460	0.121836	0.0225695	0.657702	0.0144038
cg00202702	2.04123e+07	1.77202	235133083991082	0.0424656
cg00204249	2.72494e+06	21.1271	3.51458e+11	0.0135847
cg00204748	15.7498	2.56921	96.5493	0.00288321
cg00204802	0.0563575	0.00527312	0.602332	0.0173425
cg00206058	16694.6	2.6052	1.06981e+08	0.0297001
cg00208830	0.268291	0.0833943	0.863129	0.0273243
cg00208967	3.68375	1.16612	11.6369	0.0262949
cg00209520	0.195205	0.0538029	0.708234	0.0129686
cg00210002	914254	32.9408	2.53746e+10	0.00855256
cg00210210	5.2675	1.00169	27.6997	0.0497671
cg00211661	81.8414	2.42677	2760.05	0.0141333
cg00213160	1.7438e-08	2.23497e-15	0.136057	0.0273622
cg00213189	435.627	2.32257	81707.3	0.0228753
cg00214044	11.6461	1.03888	130.556	0.0464919
cg00214171	6.40942	1.12779	36.4259	0.0361159
cg00214688	0.000852246	9.47403e-07	0.766646	0.0416968
cg00215182	0.0837364	0.00702421	0.998231	0.0498366
cg00216655	0.00882162	0.00080058	0.0972058	0.000111629
cg00218404	44.6539	5.15881	386.517	0.000560703
cg00218649	7.61711e-08	2.03894e-13	0.0284561	0.0122911
cg00219303	0.176138	0.035603	0.871406	0.033279
cg00220102	4.75592	1.14695	19.7208	0.031642
cg00220661	0.0743643	0.00958668	0.576848	0.0129066
cg00221185	0.214899	0.077376	0.596849	0.00317569
cg00221625	7.16035e+13	863.601	5.93684e+24	0.0128807
cg00221747	135686	3.08111	5.97531e+09	0.0302939
cg00222125	225.447	8.48214	5992.14	0.001206
cg00222341	7.82229	1.5811	38.6997	0.0116837
cg00224911	686.825	1.4899	316617	0.0368542
cg00225623	0.140382	0.0277129	0.711123	0.0177023
cg00226849	77.1766	5.08379	1171.61	0.00173831
cg00227110	0.139146	0.0323763	0.598022	0.00802419
cg00228799	4.06299e-11	2.7391e-19	0.00602675	0.012687
cg00228984	11.9993	2.65293	54.2735	0.00125075
cg00229755	400.437	1.5042	106602	0.0354435
cg00229809	29.0965	1.82415	464.109	0.017062
cg00230586	21.9314	2.05512	234.043	0.0105798
cg00231389	4.42819	1.02245	19.1784	0.0466299
cg00231918	0.0343339	0.00223394	0.527685	0.0155842
cg00231920	2.2439e-10	6.80454e-19	0.0739963	0.0264087
cg00233633	0.14978	0.0340745	0.658379	0.0119622
cg00235657	31.9921	2.30545	443.945	0.00981188
cg00237489	7.1013	1.22979	41.0057	0.0284394
cg00239353	0.249856	0.0779573	0.800795	0.0196066
cg00239529	67.4762	4.5417	1002.5	0.00221996
cg00239835	0.0669729	0.0114265	0.392541	0.00273184
cg00240178	0.252044	0.0732261	0.867536	0.028868
cg00240860	6.07027	1.51685	24.2926	0.0108093
cg00242299	58.9686	1.02742	3384.51	0.0484895
cg00244745	3.85188	1.56766	9.46439	0.00328041
cg00245890	0.0310101	0.00592519	0.162294	3.90143e-05
cg00246451	0.0757331	0.0145511	0.394164	0.00216839
cg00247020	3.7071e+09	51.0303	2.69302e+17	0.0170438
cg00247557	3.89974	1.18903	12.7902	0.0247257
cg00247631	0.11061	0.0142717	0.857269	0.0350858
cg00248828	20.8849	2.20209	198.075	0.00810341
cg00249511	4.04736	1.58126	10.3595	0.00355066
cg00250123	10.1614	1.38162	74.7342	0.0227568
cg00251405	0.0932245	0.00874171	0.994177	0.0494374
cg00251536	4.31445e-55	4.21018e-96	4.4213e-14	0.00937153
cg00251705	4.30473e+16	191.722	9.66537e+30	0.023104
cg00252282	3.77943	1.37079	10.4203	0.0101857
cg00252534	0.197143	0.0510991	0.760587	0.0184119
cg00252616	37.3925	1.80646	773.999	0.019156
cg00253681	0.210825	0.0577865	0.769165	0.0184034
cg00254608	135.229	7.07157	2585.97	0.00111733
cg00255719	1.50142e-26	5.92923e-45	3.80195e-08	0.00595608
cg00256374	3.48598e-10	3.19933e-18	0.037983	0.0210914
cg00257296	3.73607	1.03784	13.4493	0.0437168
cg00259249	0.0704947	0.00800437	0.620848	0.0168761
cg00259755	0.0266078	0.00152334	0.464753	0.0129544
cg00260235	164.928	3.22198	8442.45	0.0110017
cg00260937	10.367	2.70512	39.7303	0.000645472
cg00261144	2767.87	2.36161	3.24403e+06	0.0279269
cg00261569	0.204295	0.0504449	0.827367	0.0260464
cg00262776	1.19491e-06	2.38836e-11	0.0597823	0.0135025
cg00263650	66.7648	1.20095	3711.67	0.0404342
cg00264994	6.6127	1.2841	34.0533	0.0238832
cg00265304	10.0446	1.1529	87.5129	0.0367273
cg00266579	14475.8	54.3273	3.85714e+06	0.000774079
cg00266592	5.12909	1.748	15.0501	0.00291273
cg00267751	30.149	1.68308	540.061	0.0206901
cg00268086	0.25118	0.08337	0.756766	0.0140786
cg00270497	3.42257	1.13683	10.3041	0.0286685
cg00271964	0.0446788	0.00377561	0.528709	0.0136827
cg00273124	0.208924	0.0568441	0.767879	0.0183902
cg00275828	0.122137	0.0344573	0.432929	0.0011274
cg00276214	4.27001	1.25733	14.5014	0.0199624
cg00277342	0.0724443	0.00887327	0.591458	0.0142793
cg00278359	0.149401	0.0357075	0.625097	0.00923128
cg00278366	0.0782557	0.0103989	0.588904	0.0133551
cg00280235	0.233264	0.071258	0.763592	0.0161392
cg00281551	4.46511	1.60761	12.4018	0.004094
cg00282706	0.26824	0.0731244	0.983973	0.0472193
cg00284173	0.0166783	0.000297754	0.93422	0.0462513
cg00284179	0.161865	0.0357434	0.733008	0.0181271
cg00284708	23.9459	2.93675	195.253	0.00301554
cg00287016	231.819	2.64879	20288.5	0.016991
cg00287096	4.49374	1.28056	15.7694	0.0189734
cg00287312	2.89712	1.037	8.09382	0.0424294
cg00287717	1435.43	4.50191	457683	0.0134553
cg00288824	3.56176	1.03269	12.2845	0.0443367
cg00289052	249.045	1.55412	39909.1	0.0331563
cg00290892	3.95396	1.41332	11.0617	0.00881792
cg00292447	0.199687	0.0440961	0.904268	0.0365686
cg00292662	0.00430913	0.000104952	0.176925	0.00405626
cg00293996	30.575	3.84124	243.366	0.00123131
cg00294382	0.201906	0.0411449	0.990786	0.0486817
cg00295744	4.67244	1.74182	12.5338	0.00219713
cg00297680	57265.4	115.042	2.85055e+07	0.000544992
cg00299736	0.221282	0.0509791	0.960505	0.0440344
cg00300750	3.18292e-09	3.77676e-15	0.00268246	0.00494658
cg00300859	7.02705e-10	7.49954e-19	0.658432	0.0455422
cg00301679	576.035	1.05202	315408	0.0481856
cg00302076	1663.65	3.96982	697194	0.0160622
cg00303989	461204	65.0295	3.27096e+09	0.00394161
cg00304959	7.7285e+10	237.785	2.51193e+19	0.0121724
cg00306510	10624.3	31.1882	3.61918e+06	0.00183145
cg00308665	0.131967	0.0297444	0.585497	0.00771858
cg00309178	2.5805e-35	7.46203e-68	0.00892382	0.0372137
cg00310215	3.48958	1.1523	10.5677	0.0270548
cg00311654	2.53571e-08	6.71947e-16	0.956892	0.0494241
cg00311984	81.1157	7.61847	863.659	0.000269936
cg00313981	0.00156329	3.3134e-06	0.73757	0.0396989
cg00315606	105.366	1.61845	6859.68	0.02882
cg00318000	645.63	1.87578	222222	0.0299291
cg00318573	5.06973	1.23754	20.7689	0.0240595
cg00319334	0.296085	0.0959412	0.91375	0.0342734
cg00319655	0.077449	0.00904948	0.66284	0.0195237
cg00319912	14.6242	1.45413	147.075	0.0227339
cg00320035	0.0036744	3.56393e-05	0.37883	0.0177708
cg00320138	0.24716	0.0775482	0.787745	0.0181093
cg00320539	0.181263	0.0358731	0.9159	0.0388048
cg00320608	10.2166	1.92078	54.3419	0.00642149
cg00321619	165.695	2.43556	11272.6	0.0176249
cg00323359	5.29316e-15	7.18642e-27	0.00389867	0.0183814
cg00323695	4.28204	1.10993	16.5198	0.0347403
cg00323962	0.0827764	0.0147432	0.46475	0.00464882
cg00324394	81.5148	5.15977	1287.78	0.00177649
cg00324827	37.7012	1.025	1386.71	0.0484514
cg00326259	0.0306454	0.00160477	0.585222	0.0205592
cg00327483	144.319	2.0933	9949.75	0.0213355
cg00328740	0.0251256	0.000899268	0.702011	0.0301433
cg00328817	527.483	2.55416	108935	0.0211799
cg00329300	12.0404	1.1121	130.358	0.0406201
cg00331237	0.00112083	1.72914e-06	0.726518	0.0397165
cg00331343	4.09875e+10	216.748	7.75082e+18	0.0119665
cg00332021	5.75706	1.01531	32.6441	0.0480279
cg00332146	0.114087	0.0240987	0.540105	0.0062101
cg00332575	9.47649e+08	30.2684	2.96691e+16	0.0189144
cg00333193	198.164	4.45981	8805.07	0.00628879
cg00333364	288.391	4.82875	17223.8	0.00663619
cg00334691	5.67126	1.07513	29.9157	0.0408213
cg00334821	0.241929	0.0604535	0.968176	0.0448911
cg00335744	0.174244	0.0440519	0.689207	0.0127565
cg00335802	7.76618	1.7649	34.1739	0.0066992
cg00337658	7.05479	1.05176	47.3208	0.0442273
cg00337957	3268.7	11.1427	958870	0.00524418
cg00338359	44.0968	2.40619	808.137	0.0107203
cg00339769	55.5545	1.85177	1666.68	0.020612
cg00339913	0.196114	0.0446059	0.862233	0.0310716
cg00341606	7.32569e-13	2.65925e-20	2.01807e-05	0.00138962
cg00341885	0.182657	0.0465392	0.716892	0.0148074
cg00341950	0.196112	0.0391063	0.983469	0.0476781
cg00342743	7.60338e+12	2204.3	2.62267e+22	0.00812114
cg00343092	0.00278257	8.65237e-05	0.0894867	0.00089056
cg00343312	2.54882	1.02092	6.36335	0.0450353
cg00343414	0.0445	0.00399872	0.495221	0.0113543
cg00344411	0.0756453	0.00828173	0.690944	0.0221645
cg00345314	0.134508	0.0207233	0.873043	0.0355324
cg00345704	0.0666691	0.0134132	0.331372	0.000932911
cg00345862	0.131673	0.0202313	0.856985	0.0338835
cg00346145	20636.4	3.67143	1.15993e+08	0.0241211
cg00347616	2.79562e-32	4.78584e-60	0.000163304	0.0259287
cg00347630	140.822	1.49268	13285.3	0.0329548
cg00347746	0.18126	0.0427114	0.769232	0.020574
cg00348762	3.23939	1.14874	9.13493	0.0262758
cg00350199	39.7131	1.07305	1469.76	0.0456914
cg00350405	16.3956	2.12855	126.291	0.00724851
cg00350448	57.8683	2.86382	1169.33	0.00814537
cg00350920	323.595	5.1219	20444.3	0.00629135
cg00352043	0.00103807	3.76402e-06	0.286289	0.0165665
cg00352360	1894.86	8.0546	445768	0.00675335
cg00352397	10479183310649	638.403	1.72013e+23	0.0124837
cg00353916	8.06121	1.11002	58.5423	0.0390987
cg00353923	3.79735	1.13702	12.6822	0.0301078
cg00355019	0.164766	0.0500635	0.542266	0.00300819
cg00355158	5.90034e+29	2.86567e+09	1.21486e+50	0.00407309
cg00355281	2.96567	1.02105	8.61388	0.0456895
cg00356213	5.71878e+13	71979.5	4.54358e+22	0.00244869
cg00356694	0.232898	0.0592974	0.914736	0.0368298
cg00357221	7.01253	1.51149	32.5344	0.0128621
cg00358155	206.397	4.75988	8949.72	0.00558519
cg00358609	0.0859776	0.0172623	0.428226	0.002742
cg00358936	27.8091	3.99255	193.698	0.000785182
cg00359181	0.000336065	4.29584e-07	0.262904	0.0186231
cg00360600	142.126	3.58899	5628.27	0.00827177
cg00360769	0.074583	0.00978058	0.568742	0.0122654
cg00362381	45.1089	3.15285	645.387	0.00501879
cg00363813	13.8924	3.26113	59.1818	0.000372871
cg00364814	5402.47	15.3137	1.90591e+06	0.00408241
cg00364956	14.402	1.88801	109.86	0.010082
cg00365692	4.48022	1.25009	16.0568	0.0212957
cg00367396	149160	2.34258	9.49748e+09	0.0347899
cg00369357	130.679	1.45915	11703.4	0.0336096
cg00369786	1.17214e+22	3799.52	3.61602e+40	0.0193129
cg00371926	4.08065e-10	5.02799e-18	0.033118	0.0199813
cg00373275	41.568	1.43274	1206.01	0.0300645
cg00373279	4.50999e-13	1.63998e-21	0.000124026	0.00414105
cg00374101	0.242513	0.0741702	0.792938	0.0190882
cg00374492	0.0205128	0.000586096	0.717931	0.0321414
cg00374672	0.111098	0.01704	0.724346	0.0216137
cg00374839	3.65192	1.11775	11.9316	0.0320132
cg00375444	19.036	1.52814	237.132	0.0220517
cg00375939	30.6858	1.45143	648.752	0.0278586
cg00378234	6.78327	1.16219	39.5916	0.0334243
cg00378999	5.79161	1.30584	25.6868	0.0208286
cg00379720	3.65357	1.21719	10.9667	0.020864
cg00381131	8741.91	2.52613	3.02522e+07	0.0290475
cg00381442	7.91769	1.2065	51.9601	0.0311204
cg00382138	0.078459	0.011223	0.548502	0.0103096
cg00382930	7.20441	1.37673	37.7005	0.0193564
cg00382999	0.0505732	0.00921281	0.277619	0.000592592
cg00383190	20.4603	1.30659	320.393	0.0315167
cg00384205	6.30117	1.56721	25.3346	0.0095186
cg00384539	3.707	1.2417	11.067	0.0188801
cg00385194	10.8567	2.07196	56.8877	0.00477216
cg00388197	0.193105	0.0416587	0.895117	0.035592
cg00390694	2937.77	4.67735	1.84516e+06	0.0151285
cg00392242	115.09	2.10247	6300.1	0.0201338
cg00392540	121.383	3.98763	3694.91	0.00589358
cg00393415	25.2856	2.0827	306.987	0.0112147
cg00394358	7.2072	1.55054	33.5003	0.0117535
cg00394725	52.6425	2.53219	1094.4	0.0104653
cg00395262	7.10631	1.01586	49.7113	0.0481757
cg00395501	13.6404	1.62594	114.433	0.0160453
cg00396158	2874.35	31.7742	260020	0.000530776
cg00397673	9.5081	2.13722	42.2997	0.00310382
cg00397910	0.107184	0.0259547	0.442632	0.00202645
cg00399591	0.333857	0.12345	0.902879	0.0306769
cg00399596	8746.6	37.3345	2.04912e+06	0.00111321
cg00400183	29.0799	1.91718	441.086	0.0151366
cg00400334	357.316	2.41509	52865.6	0.0211211
cg00401753	8.44523	1.22093	58.4161	0.0305985
cg00402068	4.28216e-05	2.0733e-09	0.884428	0.0472345
cg00402074	0.0458077	0.00716808	0.292735	0.00112164
cg00402172	10.1823	3.61997	28.6408	1.09229e-05
cg00403874	468.271	2.63675	83162	0.0199733
cg00404025	0.105415	0.0176616	0.629183	0.0135763
cg00405086	19.2415	1.91612	193.222	0.0119879
cg00407546	2.88529	1.17946	7.05828	0.0202552
cg00409844	0.0815006	0.0187318	0.354604	0.000832035
cg00411072	11.1249	1.79356	69.0041	0.00967104
cg00411358	0.195354	0.0413066	0.9239	0.0394171
cg00411411	0.109364	0.0206124	0.580252	0.00934335
cg00412273	1.44909e+23	4314.99	4.86642e+42	0.020081
cg00412772	0.206992	0.0490375	0.873731	0.0320589
cg00413617	7.80022	1.79836	33.8328	0.00607141
cg00413849	0.000382036	3.86688e-07	0.377439	0.0252926
cg00415263	492670222497	738413	3.2871e+17	8.32837e-05
cg00415276	23946.1	3.82933	1.49744e+08	0.0237571
cg00415642	3.96246e-10	7.42181e-19	0.211553	0.034733
cg00416130	8.44692	1.30411	54.7121	0.0251877
cg00417131	29.9736	4.45916	201.477	0.000469165
cg00417291	688.082	4.2644	111025	0.0117648
cg00418216	2.68133	1.07078	6.71429	0.0352058
cg00419702	5.77339	1.73289	19.235	0.00429903
cg00420922	26226.4	1.59149	4.3219e+08	0.0399991
cg00420929	0.0854319	0.00991391	0.736199	0.0251781
cg00420997	4.58588	1.51492	13.8821	0.00703977
cg00421089	7.49734	2.02382	27.7743	0.00256905
cg00421335	0.137387	0.0206487	0.914105	0.0400876
cg00421693	11.7194	1.60647	85.4951	0.0152032
cg00422461	10.8192	2.38344	49.1122	0.00203378
cg00422638	0.132831	0.0233962	0.754139	0.0226995
cg00423030	0.201501	0.042155	0.963171	0.0447522
cg00423035	0.153143	0.0449638	0.52159	0.00269175
cg00423398	0.0444749	0.00235382	0.840345	0.0378969
cg00424169	0.15043	0.0231322	0.978255	0.0473698
cg00424276	9.62723	1.00762	91.9828	0.0492345
cg00424451	0.0880275	0.0178603	0.433858	0.00282627
cg00425213	0.130737	0.038293	0.44635	0.00116418
cg00425708	5.31591e-07	3.98187e-13	0.709688	0.0446839
cg00426056	624604	21.4477	1.81898e+10	0.0109437
cg00426822	0.206559	0.0741892	0.575104	0.00253739
cg00427296	34.1036	2.90344	400.577	0.00498517
cg00427604	0.179397	0.0439507	0.732263	0.0166571
cg00427635	0.0917011	0.0222194	0.378457	0.000955223
cg00428179	0.337316	0.115374	0.986204	0.0471063
cg00428476	0.0649161	0.00425344	0.990752	0.049224
cg00431549	0.185155	0.0724493	0.473192	0.000426785
cg00431673	0.0675013	0.00485099	0.939278	0.0447927
cg00432049	7.54884	1.31418	43.3617	0.0234346
cg00433159	211.115	4.57373	9744.68	0.00618976
cg00433296	0.222799	0.0570842	0.869582	0.030688
cg00433404	10.6265	1.0085	111.97	0.0491819
cg00433887	36403.1	11.098	1.19408e+08	0.0110017
cg00434573	30.5799	2.82271	331.288	0.00489941
cg00434575	0.0180702	0.000669929	0.487413	0.0169655
cg00435006	2.84183e+07	1.16692	692078987190538	0.0479566
cg00436603	5.03773	1.23911	20.4814	0.0238487
cg00437864	81.2191	2.17285	3035.89	0.0173125
cg00438309	105.491	1.22771	9064.22	0.0403398
cg00438541	4.40443e+08	377.493	513891827893680	0.00523113
cg00439709	0.181937	0.0346099	0.956408	0.0441563
cg00441382	2158394926567050	645.274	7.21968e+27	0.01641
cg00442174	0.00557411	0.00018156	0.171131	0.00297431
cg00442924	13.6814	1.83528	101.991	0.0106988
cg00443794	15.5377	2.10334	114.779	0.00717307
cg00444019	7.07227e+45	6.23832e+12	8.01769e+78	0.00655496
cg00445475	5.34868	1.25478	22.7996	0.0234046
cg00445548	480673	11.047	2.09148e+10	0.0163606
cg00446123	0.349663	0.136036	0.898766	0.0291426
cg00446413	5.23001	1.49453	18.3021	0.00963441
cg00447018	9.04313	1.07913	75.7813	0.0423382
cg00447646	9.14994	2.28179	36.6911	0.00178285
cg00447833	0.00596218	4.85025e-05	0.732902	0.0369295
cg00448659	0.143032	0.0272401	0.751035	0.0215429
cg00449767	8.22194	1.99469	33.8901	0.00355123
cg00449812	10.9997	1.97921	61.1323	0.00614206
cg00450651	0.0279628	0.00341534	0.228943	0.00085534
cg00450960	0.0343012	0.00320555	0.367043	0.00529149
cg00451194	0.00373953	1.74146e-05	0.803007	0.0413456
cg00451397	0.256738	0.0687172	0.959215	0.0431884
cg00453193	4.11864e-14	1.90948e-24	0.000888369	0.0111263
cg00454719	0.139894	0.0227456	0.860398	0.0338211
cg00455424	0.0020281	5.38518e-06	0.763797	0.0404617
cg00455526	12.1822	1.36447	108.765	0.0252089
cg00456597	12882.5	1.26921	1.30757e+08	0.0443664
cg00456672	5.04413	1.01787	24.9965	0.0475178
cg00457913	8.21117	1.66135	40.5835	0.00980502
cg00458317	6.57174	1.53858	28.0698	0.011035
cg00458829	141.064	1.27038	15663.9	0.0394415
cg00459845	10.3624	2.54961	42.1159	0.00108248
cg00460268	8.17842	1.67705	39.8835	0.00933512
cg00463577	0.0101314	0.000288342	0.355983	0.0114475
cg00464046	0.0234813	0.00251553	0.219187	0.00099557
cg00467296	0.207734	0.0624997	0.69046	0.010336
cg00467420	4.39137	1.44477	13.3476	0.00908947
cg00467513	364.075	6.41235	20671.1	0.00421434
cg00468395	0.154032	0.0416646	0.569448	0.0050467
cg00469856	9.70806	1.78696	52.7412	0.00848234
cg00471696	18.4922	2.79958	122.147	0.00245575
cg00472783	11.2019	1.30383	96.2414	0.0276842
cg00472801	4.29597	1.21462	15.1944	0.0237206
cg00473597	9.2767	1.93887	44.3852	0.00528781
cg00474004	37.6709	2.81271	504.53	0.00612306
cg00474657	14.106	2.11555	94.0556	0.00625639
cg00476430	24.3823	1.01364	586.498	0.049032
cg00477017	0.271522	0.0761539	0.968097	0.0444363
cg00477287	461.052	3.90853	54385.9	0.0117342
cg00477673	4.56891e-05	1.24814e-08	0.167248	0.0169811
cg00477978	0.00285221	0.000120424	0.0675543	0.000284683
cg00478435	5.5982e-05	1.32274e-07	0.0236931	0.00150961
cg00479347	563.448	5.99913	52919.9	0.00627598
cg00480077	628.044	8.5567	46097.1	0.00328866
cg00480209	7.29943e-12	1.39606e-21	0.0381657	0.0247036
cg00480389	4.12447	1.24733	13.6381	0.0202243
cg00481216	10.0652	1.10356	91.8009	0.0406254
cg00482398	0.0072173	0.000100606	0.517759	0.0237042
cg00482994	11.4628	2.51988	52.1441	0.00160113
cg00483990	9.68288e-10	1.715e-17	0.0546696	0.0226603
cg00487187	4.12692	1.3943	12.2151	0.0104573
cg00488692	4.66928	1.26812	17.1925	0.0204963
cg00489652	0.130673	0.0278171	0.613843	0.00993059
cg00489954	36.626	1.20079	1117.15	0.0389328
cg00490431	62.877	2.03812	1939.79	0.0179364
cg00490606	9.7269	1.47023	64.3524	0.0182868
cg00491021	0.277435	0.0863477	0.891401	0.0313182
cg00491548	14.294	1.84857	110.527	0.0108124
cg00491851	1.32943e+21	10.6296	1.66271e+41	0.0393914
cg00492341	5.61026	1.42712	22.0549	0.0135426
cg00492868	0.267748	0.0741766	0.966465	0.0442148
cg00494665	15.3621	3.31448	71.2008	0.000480484
cg00494710	0.0217723	0.00204488	0.231815	0.00151772
cg00496102	0.160222	0.0448585	0.572267	0.00481309
cg00496961	6.27714	1.58829	24.8081	0.00879787
cg00496988	15.2204	1.169	198.17	0.0375978
cg00497251	1.10155e+06	8.77778	1.38236e+11	0.0202
cg00497967	4.65927	1.2742	17.0372	0.0200039
cg00498024	16.6989	1.99959	139.455	0.00932586
cg00498089	0.12237	0.015915	0.940906	0.04354
cg00498155	4.35804	1.07096	17.734	0.0398108
cg00498289	0.159171	0.0409327	0.618955	0.00799435
cg00499248	57.528	3.167	1044.99	0.00615867
cg00499475	3.7962	1.24119	11.6107	0.0193471
cg00499599	1.38316e+09	1.0415	1.83689e+18	0.0495582
cg00499707	0.134487	0.039423	0.458784	0.0013531
cg00500070	76.649	3.61227	1626.42	0.0053698
cg00500100	0.174354	0.0345871	0.878921	0.034316
cg00500176	9.83291	1.05776	91.4062	0.0445021
cg00500507	0.0559681	0.00775479	0.403934	0.00425117
cg00500602	4.53955	1.09307	18.8529	0.0373007
cg00500892	470.887	3.23707	68498.6	0.0154235
cg00500936	8.84986e-05	8.88797e-08	0.0881192	0.00805869
cg00501622	0.0440329	0.00493081	0.39322	0.00518158
cg00501711	19.6796	1.50527	257.287	0.0230995
cg00502017	5.27804	1.40557	19.8195	0.0137291
cg00502209	193.513	1.30408	28715.4	0.0390138
cg00502665	3.64581	1.01691	13.0708	0.0470654
cg00502926	0.304478	0.0972953	0.952842	0.041057
cg00503321	0.000283671	9.80873e-08	0.820382	0.0445738
cg00503383	9.4419	2.59537	34.3494	0.000655822
cg00506343	4.86451	1.35434	17.4723	0.0153126
cg00506612	38.943	1.10118	1377.21	0.0441209
cg00506935	261.216	11.4196	5975.18	0.000492277
cg00508024	21.3743	2.49832	182.867	0.00517415
cg00508334	0.0042082	3.26227e-05	0.542841	0.027359
cg00509007	0.0141388	0.000811152	0.246448	0.00349586
cg00510360	2.83682e+10	1358.62	5.92329e+17	0.00512775
cg00510689	0.29094	0.0926961	0.913157	0.0343756
cg00510718	0.231786	0.0613709	0.87541	0.0310666
cg00511167	22.7142	2.60084	198.373	0.00473667
cg00511464	0.194397	0.0551747	0.684918	0.010805
cg00512404	0.303682	0.0995119	0.926754	0.0362964
cg00512602	18.0199	2.28945	141.832	0.00601724
cg00513012	303.021	1.69943	54031	0.0307359
cg00514665	16.9253	1.60736	178.221	0.0185189
cg00515161	3.68548e+06	1.73832	7.81372e+12	0.0419155
cg00517261	0.097952	0.0189378	0.506638	0.00558944
cg00517532	80.7349	2.02196	3223.66	0.0195838
cg00519002	2.26959e+07	1.31876	390597695382060	0.0463147
cg00520380	11.162	1.08146	115.206	0.0427936
cg00520708	39.8547	1.22875	1292.7	0.0378932
cg00521551	5.34631e-14	2.34019e-23	0.00012214	0.00544473
cg00522588	7.75812	1.93548	31.0974	0.00382585
cg00522893	3.78921	1.17319	12.2385	0.0259482
cg00523012	0.0258748	0.00115872	0.577796	0.0211046
cg00523604	0.154261	0.036015	0.66074	0.0117927
cg00526032	0.00939649	0.000573163	0.154047	0.0010727
cg00526316	5.25624e+06	1.41443	1.9533e+13	0.0449754
cg00527653	39.3936	2.25756	687.406	0.0117981
cg00527825	0.212824	0.0631819	0.71688	0.01252
cg00528052	1.78557e+11	1.93883	1.64442e+22	0.044287
cg00528453	23.9201	1.47106	388.951	0.0256652
cg00530688	0.0283005	0.000802021	0.998623	0.0499114
cg00530929	3.98599e+12	320.62	4.95542e+22	0.0144239
cg00531137	4.1547	1.12744	15.3103	0.0323373
cg00531453	0.0529191	0.0106322	0.26339	0.000331608
cg00531750	44844	5.98361	3.36082e+08	0.0186238
cg00532411	0.154244	0.0277531	0.857246	0.0326814
cg00532477	98.6513	4.95636	1963.56	0.00262203
cg00533390	0.196306	0.0617674	0.623889	0.00578629
cg00533737	3.31493e-10	1.33356e-19	0.824016	0.0479851
cg00534492	4.99608	1.29925	19.2117	0.0192362
cg00534624	6.88809	1.04942	45.2115	0.0444091
cg00535683	3.80463	1.15862	12.4935	0.0276189
cg00536939	0.076607	0.013242	0.443184	0.00412265
cg00539360	0.101921	0.0176129	0.589785	0.0107897
cg00540449	310.013	1.28868	74578.7	0.0403037
cg00541683	0.0880213	0.00858315	0.90267	0.0407384
cg00542402	1.51599e-06	6.61181e-12	0.347593	0.0333565
cg00543991	0.00111676	4.26696e-06	0.292282	0.0167113
cg00544436	0.156118	0.0244278	0.997751	0.0497225
cg00544901	0.00229832	1.48722e-05	0.355178	0.0181534
cg00545918	4.07293	1.23419	13.441	0.0211453
cg00549566	2.87139	1.11255	7.41081	0.0292253
cg00551146	8.43794	2.15242	33.0785	0.00221506
cg00552387	1.05049e+13	33.228	3.32108e+24	0.0264678
cg00554948	0.16007	0.0520843	0.491943	0.00138222
cg00554993	0.248185	0.0643478	0.957228	0.0430284
cg00555096	16.2058	1.58792	165.39	0.0187667
cg00555933	43.5058	1.68828	1121.11	0.0228535
cg00556112	4.14347	1.53226	11.2046	0.00509857
cg00557402	0.220031	0.0648588	0.746448	0.0151338
cg00557872	0.022805	0.0036444	0.142704	5.32439e-05
cg00558053	3.5357e+51	1.07109e+07	1.16715e+96	0.0232406
cg00560482	2.39738	1.04855	5.48133	0.0382352
cg00561322	6.99402	1.70037	28.7681	0.00702488
cg00562376	223.738	1.86874	26787.6	0.0266871
cg00562553	8.89409	2.00891	39.377	0.00399008
cg00563566	0.122052	0.0233972	0.636688	0.0125724
cg00564759	88.9212	1.13044	6994.58	0.0439029
cg00565553	0.0111079	0.000245369	0.502853	0.0207026
cg00567696	2.5442e+07	80.882	8.00297e+12	0.00828754
cg00567854	0.10996	0.0169952	0.711447	0.0204855
cg00570849	110.653	1.4615	8377.73	0.0330192
cg00571021	0.0754107	0.0117817	0.482678	0.00635257
cg00571033	5.95632	1.69408	20.9423	0.00540762
cg00572843	0.0667793	0.00788154	0.565812	0.0130534
cg00574328	4.86318e-05	5.74689e-08	0.0411535	0.00388163
cg00574412	7.07482	1.02774	48.7019	0.0468375
cg00574563	3.16503	1.04026	9.62976	0.0424087
cg00574958	0.0516968	0.00969457	0.275676	0.000522859
cg00575303	1.72039e-12	3.72353e-22	0.00794873	0.0170431
cg00575529	2.90147e+10	10.5778	7.95868e+19	0.0298035
cg00576301	19.4123	1.81205	207.962	0.0142352
cg00576550	0.0939017	0.0217307	0.405764	0.00153539
cg00576774	0.0180791	0.000710809	0.459835	0.0150785
cg00577202	0.0879053	0.010189	0.758397	0.0270019
cg00577935	4.23693	1.39602	12.8592	0.0108052
cg00578637	125.223	2.34913	6675.15	0.0172676
cg00579036	0.125121	0.0269104	0.581755	0.00802905
cg00579402	0.18835	0.0426545	0.831695	0.0275828
cg00579481	4.20933e+07	1.16082	1526374457101380	0.0480693
cg00582308	8797.94	11.5533	6.69972e+06	0.00730175
cg00582524	3.00239	1.11906	8.05531	0.0290098
cg00582971	4.32379	1.52823	12.2332	0.00579395
cg00583147	27.9881	1.1133	703.615	0.0428466
cg00583733	6.66198	1.15192	38.5286	0.0341823
cg00584008	1.63291e-15	2.83743e-29	0.0939722	0.0351827
cg00585621	5.93619	1.21091	29.1007	0.0280983
cg00585733	4.94483	1.337	18.2882	0.0166118
cg00585790	0.135366	0.0294347	0.622532	0.0102056
cg00586700	0.0750435	0.016625	0.338739	0.000757934
cg00587304	8.77893e+08	18.3159	4.2078e+16	0.0224766
cg00587613	0.142052	0.0398543	0.506316	0.00261666
cg00587922	0.0775924	0.0168881	0.3565	0.00101733
cg00588262	401.064	3.02701	53139	0.0162077
cg00588559	2105.78	1.91656	2.31369e+06	0.0321886
cg00589181	9561.91	1.88455	4.85156e+07	0.0352446
cg00589251	0.0124847	0.000472696	0.329741	0.00868606
cg00589371	5.01092	1.61675	15.5308	0.00523268
cg00589541	0.271055	0.0846425	0.868012	0.0279255
cg00590036	1895.6	69.5711	51649.3	7.61085e-06
cg00590039	8.42414	1.99564	35.5606	0.00372758
cg00591333	5.76794	1.49062	22.319	0.0111428
cg00591406	0.0127483	0.00019506	0.833174	0.0408011
cg00591471	5.58682	1.13357	27.5347	0.0345134
cg00591660	0.179589	0.0384525	0.838755	0.0289938
cg00593048	1.33415e-05	7.43492e-10	0.239404	0.0247024
cg00593699	6.63769e+12	2335.22	1.88671e+22	0.00785372
cg00594907	37.7835	2.48984	573.368	0.00886107
cg00595243	42.4521	2.19643	820.505	0.0131127
cg00596508	4.42923	1.38558	14.1588	0.0120738
cg00596763	8.98297	2.08287	38.7416	0.00324096
cg00597076	0.110872	0.0126013	0.975508	0.0474441
cg00598204	0.280287	0.100297	0.783282	0.015274
cg00598261	1.09938e-17	1.24751e-32	0.0096884	0.0261447
cg00598429	0.0685562	0.00501335	0.937487	0.0446076
cg00598612	72742.4	23.1447	2.28625e+08	0.00643746
cg00598858	1.56569e-17	4.8195e-34	0.508636	0.0460632
cg00599252	36.4598	2.73192	486.587	0.00652545
cg00599601	3.27149	1.0445	10.2467	0.0418807
cg00599770	6.051	1.29395	28.2968	0.0221725
cg00601162	2729.9	17.4843	426231	0.00213836
cg00602891	98551.8	1.37937	7.04122e+09	0.0437618
cg00603097	9.8195	1.42028	67.8899	0.0205792
cg00603371	5.75972	1.3839	23.9716	0.0161046
cg00604193	68696.6	10.3669	4.55219e+08	0.0131052
cg00604410	0.138161	0.025412	0.751156	0.0219525
cg00605001	0.0106966	0.000202387	0.565335	0.0249799
cg00606642	4.89435e+06	162.682	1.47248e+11	0.0034141
cg00607526	304790	1178.58	7.88207e+07	8.38719e-06
cg00607609	8.74383	1.56997	48.6981	0.0133325
cg00607630	16.8946	1.53757	185.635	0.0207908
cg00608605	3.9987e-27	1.30446e-50	0.00122576	0.0275991
cg00609296	3.91532e+12	10565.3	1.45095e+21	0.00397237
cg00609645	20.5553	6.63424	63.6876	1.61016e-07
cg00610310	7.96739	1.26542	50.1645	0.0270549
cg00610385	481.487	1.56129	148486	0.0346593
cg00611674	0.00245423	2.29125e-05	0.262881	0.0117278
cg00612633	0.21769	0.0571424	0.829317	0.0254693
cg00613752	5.01705	1.3139	19.1572	0.0183083
cg00614182	3.17989	1.07848	9.37587	0.0360012
cg00614834	2267.34	6.94537	740184	0.00889112
cg00615537	7.96739e+07	3.064	2071778596698250	0.0367526
cg00615592	0.0105316	0.000450671	0.24611	0.00462721
cg00615913	0.00389081	8.9285e-05	0.169551	0.0039586
cg00617415	1800.45	5.16646	627435	0.0120793
cg00618042	9.2916	1.22226	70.6347	0.0312486
cg00619207	0.0547477	0.00886805	0.33799	0.00176034
cg00620476	50.9729	3.01533	861.677	0.00642999
cg00621084	0.187392	0.0514085	0.68307	0.011163
cg00622799	0.192776	0.0422103	0.880412	0.0336435
cg00625334	3.96574	1.29015	12.1902	0.0161894
cg00625425	9.88154	1.84351	52.9669	0.00749548
cg00625845	0.0953034	0.0221619	0.409835	0.00158584
cg00625939	52.8623	5.33218	524.068	0.000698808
cg00626119	0.105242	0.0238061	0.465255	0.00298803
cg00626422	0.0721154	0.0116176	0.447649	0.00476066
cg00626515	0.228762	0.0625822	0.836214	0.0257189
cg00627347	68.2738	1.22873	3793.59	0.0393552
cg00627837	32.071	1.31894	779.834	0.0331726
cg00628277	6.14975	1.17155	32.2817	0.0317843
cg00629117	3.57877	1.06713	12.0019	0.0389044
cg00630020	2.83625e-07	1.89165e-13	0.425256	0.0377265
cg00630431	0.0056139	3.23725e-05	0.973537	0.0488201
cg00630958	4.20393	1.20039	14.7227	0.0247309
cg00633473	29.0231	1.9569	430.447	0.014369
cg00635599	9.55373e-21	2.54618e-39	0.0358473	0.0346437
cg00636527	11.0465	1.5352	79.4841	0.0170467
cg00636737	0.0823263	0.0131855	0.514022	0.00753778
cg00636946	0.0078628	0.000244452	0.252907	0.00621422
cg00637178	0.193539	0.0443692	0.844224	0.0288674
cg00637687	3.93521	1.13177	13.6829	0.0311898
cg00638945	0.181632	0.0390287	0.845278	0.0296891
cg00639656	34.8838	3.28961	369.917	0.00319461
cg00640314	0.189597	0.0547645	0.65639	0.00867993
cg00640609	27.795	1.11622	692.122	0.0426629
cg00642042	275.786	4.94265	15388.1	0.00616841
cg00642359	4.27662	1.09035	16.774	0.0371592
cg00642679	59.5031	4.7951	738.384	0.00147306
cg00643862	55.0005	1.62253	1864.41	0.025801
cg00643876	12.0781	1.55673	93.71	0.0171555
cg00644814	0.131022	0.0266021	0.645314	0.0124749
cg00645664	48.7976	1.07527	2214.52	0.0457985
cg00645755	11.9077	1.70159	83.3296	0.01258
cg00646200	3.78696	1.09911	13.0479	0.0348853
cg00647165	5.93068	1.06701	32.964	0.0419436
cg00647317	0.0675209	0.0137385	0.331847	0.000907293
cg00647820	9.57487	2.59131	35.379	0.000704435
cg00648476	1572.06	6.97294	354423	0.00775665
cg00649632	4.59793	1.02873	20.5505	0.0458205
cg00649734	3474.52	16.1213	748845	0.0029386
cg00650006	8.35501e-07	1.79141e-12	0.389671	0.0355989
cg00650876	770876	120.96	4.91277e+09	0.00242197
cg00651523	3.35645	1.08923	10.3429	0.0349612
cg00651923	9.99351e-11	5.44307e-20	0.183482	0.0343647
cg00652332	32.208	1.15475	898.335	0.040885
cg00653081	1.76185e+28	36101.8	8.59825e+51	0.0194366
cg00653609	9.02069e+06	5.74318	1.41686e+13	0.0277997
cg00654159	183.942	3.33035	10159.5	0.0108415
cg00654296	52.2971	4.902	557.932	0.00105257
cg00654637	19.2192	1.16245	317.759	0.0389108
cg00656420	1489.34	8.56029	259118	0.00550843
cg00656881	0.0562997	0.00664036	0.477333	0.00833785
cg00656991	0.130317	0.0249552	0.68052	0.0156761
cg00657508	0.223011	0.0517491	0.961056	0.0440873
cg00660701	0.0388403	0.00153044	0.985706	0.0489887
cg00660765	19.4154	2.01682	186.908	0.0102544
cg00661485	6.552	1.26083	34.0479	0.0253772
cg00662646	201.766	1.28315	31726.2	0.0397268
cg00663077	3.8188	1.53625	9.49276	0.00392559
cg00664609	33.3218	3.09351	358.926	0.00383803
cg00665395	1.78998e+06	4.68873	6.83347e+11	0.0281209
cg00665832	0.000783847	2.39075e-06	0.256997	0.015534
cg00666294	282937	2.90684	2.75396e+10	0.0321895
cg00666422	18.4724	1.76838	192.963	0.0148434
cg00668303	0.0836277	0.00830283	0.842315	0.0352412
cg00669774	6.92789	1.49455	32.1138	0.0133811
cg00669777	4.06315e+11	109660	1.50548e+18	0.000532633
cg00670017	6.15666	1.14097	33.2211	0.0345743
cg00671386	0.0868229	0.0128885	0.584881	0.0120372
cg00674681	9.12548	1.06932	77.8764	0.0432561
cg00678239	0.000590592	1.49208e-06	0.233767	0.0148402
cg00678539	16.2702	1.48994	177.672	0.0222034
cg00679556	0.246234	0.0707244	0.857291	0.0276737
cg00679763	0.135765	0.0356343	0.51726	0.00343482
cg00682007	0.250549	0.0645501	0.9725	0.0454719
cg00682096	7.04592	2.13156	23.2905	0.00137101
cg00683665	38.3053	2.65132	553.421	0.00745999
cg00683788	0.222426	0.0539924	0.916301	0.0374362
cg00687252	7.13932e-09	4.36703e-16	0.116715	0.0268678
cg00687766	3.05166e-23	1.01292e-43	0.00919379	0.031172
cg00688962	6.52123	1.44839	29.3612	0.0145847
cg00689612	16.8044	3.18425	88.6829	0.000885276
cg00689835	3.75598	1.11859	12.6118	0.0322499
cg00690082	0.141612	0.0285547	0.702297	0.0167328
cg00690148	2.94021	1.10122	7.85023	0.0313663
cg00690402	7.03233	1.22566	40.3485	0.0286516
cg00691168	8.83912e+09	9.00533	8.67598e+18	0.0301575
cg00691625	10.007	1.10056	90.9902	0.0408505
cg00693172	35.8736	2.39505	537.322	0.00952992
cg00696567	9.6091	1.18983	77.6032	0.0337497
cg00696685	24.0738	2.12218	273.091	0.0102526
cg00697095	0.194189	0.0503861	0.748405	0.0172659
cg00697125	5.87337e+12	6.40679	5.38435e+24	0.036427
cg00697970	4470.55	20.9299	954892	0.00213222
cg00697979	5.73695e+36	1.49771e+06	2.19753e+67	0.0184867
cg00698906	941.729	14.6827	60401.4	0.00125773
cg00699934	5.06235	1.32454	19.3482	0.0177483
cg00699945	47.6639	2.3348	973.037	0.0120407
cg00699993	4.43326	1.56156	12.586	0.00515604
cg00700485	0.00802467	6.62386e-05	0.972173	0.0486673
cg00701267	3.54302e-09	4.54966e-17	0.27591	0.0358293
cg00701946	5.51171	1.1538	26.3294	0.032414
cg00702126	0.190767	0.0487517	0.746475	0.0173119
cg00703885	12.7101	1.36505	118.345	0.0255276
cg00704869	49.5892	4.07135	603.998	0.00220784
cg00707134	0.0603338	0.0118946	0.306035	0.000701124
cg00708844	3.39281e-07	1.40458e-13	0.819545	0.0469776
cg00709423	47.2867	1.23992	1803.36	0.0379198
cg00712857	6.18786	1.86164	20.5677	0.00293914
cg00713400	4.27326	1.11672	16.3522	0.0339054
cg00713401	171.541	4.06741	7234.69	0.00704185
cg00714713	351.737	7.33536	16866.1	0.00298649
cg00715050	11.8779	1.51161	93.3338	0.0186334
cg00717482	7.29707e+09	2555.46	2.08367e+16	0.00274912
cg00717678	29.7675	1.82798	484.743	0.0171401
cg00718831	0.0115695	0.000939429	0.142483	0.000499577
cg00720839	2962.25	3.99587	2.196e+06	0.0177491
cg00721170	0.17429	0.0349202	0.869894	0.0331804
cg00723907	27.4633	1.30187	579.344	0.0332096
cg00724315	0.218187	0.065587	0.725838	0.0130478
cg00724662	1.05389e+12	49494.6	2.24404e+19	0.00130199
cg00724839	0.163908	0.0344506	0.779838	0.0230604
cg00728999	6.54945e+27	5.97472e+08	7.17947e+46	0.00419125
cg00730820	0.0666875	0.00992744	0.447973	0.00533169
cg00730887	0.268865	0.0830486	0.870433	0.0284175
cg00731062	0.191167	0.0531531	0.687536	0.0112886
cg00731395	104.412	1.45528	7491.2	0.0330021
cg00731404	9.58524e+39	2321.54	3.95758e+76	0.0323445
cg00732810	41.7638	4.00469	435.543	0.00180955
cg00733782	4.8295e-18	1.03345e-32	0.00225691	0.0206922
cg00734724	2.57757e-12	7.20511e-22	0.00922105	0.0174305
cg00736299	0.274279	0.0878792	0.856052	0.0259068
cg00737208	0.00032515	2.67787e-07	0.394801	0.0266606
cg00737904	3.65687e+07	1.93775	690112948662967	0.0416143
cg00737992	14.201	1.46535	137.625	0.0220388
cg00739644	38.7213	2.11438	709.117	0.0137134
cg00741609	3.24002	1.01445	10.3482	0.0472356
cg00741624	3.77377	1.26895	11.223	0.0169265
cg00741900	4.45798	1.4384	13.8164	0.00960154
cg00741986	0.0765024	0.00959466	0.609986	0.0152399
cg00742851	0.145777	0.0385766	0.550879	0.00452567
cg00743788	0.156559	0.0268206	0.913874	0.0393969
cg00744187	19.2915	1.87735	198.238	0.0127801
cg00744413	5.49519	1.63999	18.4131	0.00574837
cg00744433	0.339994	0.122702	0.942084	0.0380146
cg00744739	7.64767	1.55388	37.6393	0.0123484
cg00745725	3.74154	1.29087	10.8447	0.0150905
cg00745745	37273.1	7.3857	1.88105e+08	0.0155378
cg00746487	2.5486e+06	2.3419	2.77355e+12	0.0375299
cg00746981	580.875	6.45816	52246.5	0.00556179
cg00747160	0.231711	0.0684475	0.784396	0.0187593
cg00748494	3.10904	1.05994	9.11951	0.0388297
cg00748589	7.3444	1.93526	27.8724	0.00338708
cg00748821	1.3364e+07	2.97361	6.00601e+13	0.0357816
cg00748827	7.11431	1.15099	43.9736	0.0347481
cg00751072	0.0106044	0.000389535	0.288685	0.00699749
cg00752045	0.0249488	0.00222947	0.279188	0.0027408
cg00753658	15.6032	1.22754	198.333	0.0341746
cg00755588	20.737	1.12993	380.576	0.0411274
cg00756808	1.29078e+06	755.443	2.20547e+09	0.000211369
cg00757391	11540.9	3.42834	3.88503e+07	0.0239894
cg00758881	7.31757	2.47237	21.6581	0.000324458
cg00759699	0.0478495	0.00345754	0.662197	0.0233637
cg00760562	0.174351	0.0382812	0.794077	0.0239431
cg00761242	15.5493	1.52823	158.21	0.0204345
cg00761968	0.0894074	0.0136528	0.585497	0.0117941
cg00762605	12.9012	1.37493	121.055	0.0251757
cg00762623	5.92648e-13	1.09895e-21	0.000319605	0.00605946
cg00762662	0.000902433	2.16477e-06	0.376199	0.0227514
cg00763889	63.9898	1.97224	2076.17	0.0191537
cg00764307	0.125892	0.0193007	0.821157	0.0303187
cg00765721	6.69635e-07	1.26162e-12	0.355424	0.034535
cg00765765	29.7363	1.30436	677.921	0.0334595
cg00765783	2.83494	1.12167	7.1651	0.027618
cg00765922	4.79077	1.80002	12.7507	0.00170767
cg00766158	916.163	2.77828	302113	0.0211462
cg00767560	1.01375e+08	12.7219	807812957289988	0.0229869
cg00768359	0.103429	0.0111932	0.955726	0.0455133
cg00769072	1.51328e+10	269.164	8.50783e+17	0.0100379
cg00769305	0.0479713	0.00492647	0.46712	0.00891109
cg00769810	67.3267	3.18306	1424.06	0.00685949
cg00772020	3.30594	1.21081	9.02636	0.0196356
cg00774458	23.0668	2.32175	229.171	0.00738462
cg00775197	6.623	1.55412	28.2244	0.0105855
cg00776160	13317.8	15.5995	1.13699e+07	0.00582076
cg00777636	0.199988	0.0703968	0.568142	0.0025171
cg00778880	7.45799	1.61868	34.3623	0.0099415
cg00778995	2.62086	1.10003	6.24425	0.0296146
cg00779797	0.0339819	0.00144105	0.801338	0.0359661
cg00780520	0.212933	0.0673123	0.673586	0.00847718
cg00780666	18.1512	1.2381	266.107	0.0343568
cg00781110	4.09188	1.27892	13.0919	0.0175691
cg00782275	0.000839944	1.76187e-06	0.400431	0.024396
cg00783104	0.0202897	0.00069973	0.588329	0.0232842
cg00783244	31930.9	1.6172	6.30462e+08	0.0398577
cg00784105	6.10432	1.29237	28.8329	0.0223862
cg00784882	10.2877	1.47355	71.8239	0.0187246
cg00785941	4.62839	1.22111	17.543	0.0242086
cg00786658	4.10154	1.10342	15.2459	0.0351283
cg00787180	32.3751	3.93755	266.193	0.00121651
cg00787282	0.183526	0.0377055	0.893287	0.0357532
cg00788156	1579.36	1.14852	2.17181e+06	0.0457685
cg00789347	36.1568	1.98085	659.974	0.0154678
cg00789390	29.8762	1.07555	829.89	0.0451876
cg00790255	0.0160413	0.00164955	0.155997	0.000369672
cg00791253	3.08689	1.18547	8.03811	0.0209772
cg00791468	8.95757	1.1512	69.6993	0.0362175
cg00792251	0.0656835	0.0170468	0.253086	7.60684e-05
cg00795825	6.39552	1.34835	30.3353	0.0194772
cg00796424	3.5272	1.12187	11.0897	0.0310274
cg00796569	0.0882672	0.0160161	0.486454	0.00531203
cg00796728	3.94739e-07	3.31716e-13	0.469737	0.0388452
cg00797104	4.54092	1.13238	18.2094	0.0327274
cg00797837	1.01843e+10	122.977	8.43413e+17	0.0132397
cg00798876	0.0687002	0.00835904	0.564624	0.012709
cg00799539	0.25775	0.0826703	0.803614	0.0194492
cg00799619	0.00075138	1.44526e-06	0.390636	0.0241606
cg00800109	17.3282	2.65567	113.066	0.00287713
cg00800512	3.89492	1.02765	14.7623	0.0454917
cg00801098	96162	2.15098	4.29904e+09	0.0357149
cg00802168	201.311	2.97064	13642.2	0.0136588
cg00802237	0.161786	0.0344978	0.758738	0.0208808
cg00803478	12.9903	2.14253	78.7612	0.00529287
cg00804634	0.190455	0.0496835	0.730081	0.0155703
cg00805360	0.0829193	0.017542	0.391953	0.00167907
cg00806239	6.80541	1.42923	32.4047	0.0160186
cg00806262	16.6946	1.60835	173.29	0.018373
cg00806505	21.6713	1.81275	259.079	0.0151048
cg00807389	25.651	2.17994	301.832	0.00989361
cg00808132	4.42368	1.07892	18.1374	0.0388773
cg00810945	7.62731e+06	58.9821	9.86332e+11	0.00831725
cg00811051	4.68269e-37	2.70373e-72	0.0811012	0.0433167
cg00811334	3.27576	1.06583	10.0678	0.0383343
cg00811796	4.85387e+07	4.21774	558594590190956	0.0328861
cg00811961	23.6437	2.23791	249.798	0.00854716
cg00812578	11.3978	1.52461	85.2091	0.0177468
cg00812833	3.03167	1.06169	8.65693	0.0382847
cg00813560	15.2347	1.19603	194.055	0.0359186
cg00813752	14.7274	4.0806	53.1533	4.00105e-05
cg00814614	12.4458	2.02818	76.3725	0.00645153
cg00814733	4.46537	1.59594	12.4939	0.00436567
cg00816008	1.71324e-13	1.56056e-25	0.188087	0.0377016
cg00816970	19.5524	1.16269	328.804	0.0389571
cg00817367	2.72466	1.25163	5.93126	0.0115541
cg00817731	6.73685	1.7818	25.4716	0.00493568
cg00817765	0.176168	0.0458865	0.676347	0.0114161
cg00818872	22.6841	2.09005	246.199	0.0102906
cg00818899	0.184339	0.0457274	0.743116	0.0174358
cg00827976	0.121115	0.0182586	0.803398	0.028763
cg00830029	6.81405	1.00288	46.2978	0.0496568
cg00830283	0.057404	0.0133596	0.246656	0.000122139
cg00830735	30.3365	1.08918	844.946	0.0444003
cg00833479	8.15937	1.62657	40.9298	0.0107354
cg00833537	1.16757e+11	16.5431	8.24046e+20	0.0276315
cg00835193	5.91419	1.37602	25.4195	0.0168942
cg00835232	5.08772	1.2796	20.2289	0.0208852
cg00835279	0.182975	0.0396835	0.843675	0.0294099
cg00835832	0.00639341	0.000104385	0.391585	0.0161051
cg00836482	5.74908	2.04893	16.1313	0.000891641
cg00836662	0.0120828	0.000166896	0.874762	0.0432584
cg00838337	3.10469e-11	1.0203e-19	0.00944738	0.0151931
cg00839132	8321.75	9.68489	7.15047e+06	0.00882744
cg00839584	0.0916311	0.0216881	0.387137	0.00115121
cg00840332	3.57368	1.24097	10.2913	0.0182737
cg00840403	0.0887457	0.0202451	0.389023	0.00131784
cg00840960	3.50959	1.25073	9.84804	0.0170811
cg00841090	0.0991692	0.0222154	0.442689	0.00246544
cg00843416	104.897	1.82047	6044.19	0.0244734
cg00844429	50.9951	3.39323	766.38	0.0044605
cg00844821	0.00706179	0.000391438	0.127399	0.000790626
cg00845319	0.141968	0.0352555	0.571685	0.0060193
cg00848945	0.167353	0.0465785	0.60129	0.00615345
cg00850039	100.458	3.30514	3053.38	0.00813943
cg00851394	0.27765	0.0979523	0.787011	0.0159293
cg00851518	4.281	1.10428	16.5962	0.0354264
cg00852549	2.73014	1.02469	7.27407	0.0445641
cg00852622	4.71091	1.20159	18.4695	0.0261881
cg00853296	5.20713e+23	4.19578e+06	6.46225e+40	0.00654139
cg00854043	14.4992	1.01874	206.36	0.0484195
cg00854242	3.68721	1.10583	12.2944	0.0336966
cg00854560	403.426	10.3367	15745.1	0.00133065
cg00854817	5.82755	1.52875	22.2144	0.00983276
cg00855901	0.0374012	0.00440677	0.317431	0.0025985
cg00858400	0.116423	0.03171	0.427449	0.00119209
cg00858599	0.0460767	0.00452913	0.468757	0.00931927
cg00860590	239.849	2.72237	21131.4	0.0164732
cg00862290	39.804	2.44143	648.945	0.00969022
cg00862588	13.0991	1.95318	87.8502	0.0080628
cg00862675	15.5007	2.73709	87.7841	0.00194782
cg00863099	0.0863805	0.013455	0.55456	0.00983931
cg00863716	0.0804796	0.0131356	0.493086	0.00644016
cg00864460	126.366	4.60026	3471.18	0.00419929
cg00864768	0.125027	0.0177858	0.878888	0.0366436
cg00864954	0.143823	0.0286656	0.721603	0.0184503
cg00865356	5.5575e+11	39497.1	7.81978e+18	0.00128068
cg00867453	3.14011e+10	41.8831	2.35423e+19	0.0204395
cg00869215	54.0967	3.88918	752.461	0.00296689
cg00869308	6.76085	1.02838	44.4476	0.046691
cg00871055	12.4055	1.62794	94.5346	0.0150874
cg00871129	5.99216	1.28042	28.0424	0.0229724
cg00871610	4.28787	1.17021	15.7115	0.028006
cg00872354	15.1248	1.50485	152.015	0.0210503
cg00872676	22.12	1.92382	254.336	0.0129521
cg00874225	36.4726	1.61737	822.477	0.0236719
cg00874817	0.0481678	0.00367485	0.631356	0.0208741
cg00875511	3.21555	1.01904	10.1465	0.0463564
cg00876266	0.202523	0.052368	0.783215	0.0206653
cg00876678	0.0569998	0.00665419	0.488261	0.00894439
cg00876681	0.168275	0.0507895	0.557528	0.00354693
cg00877837	783202902143441	19.5715	3.13419e+28	0.031867
cg00878516	6.18899	1.20805	31.7071	0.0287639
cg00880157	0.171671	0.0335198	0.879212	0.0344789
cg00881370	960.169	10.8292	85133.4	0.00269054
cg00884606	3.44215	1.17924	10.0474	0.0237206
cg00884680	2.73761e+09	4.94767	1.51476e+18	0.0343761
cg00887153	0.0935574	0.0282423	0.309925	0.000105821
cg00890257	9370.86	14.163	6.20016e+06	0.00578251
cg00890485	3.10295	1.12752	8.53934	0.0283553
cg00891025	273.333	2.03267	36755.1	0.0248567
cg00891278	4.3178	1.15825	16.0962	0.0293476
cg00891593	4.68241e+08	20653.4	10615679913470	9.55158e-05
cg00892353	5.32206	1.59338	17.7762	0.00658634
cg00892368	10.4188	1.53934	70.5174	0.016302
cg00895528	10.1003	2.02878	50.2845	0.00474606
cg00897796	0.0966022	0.0274945	0.339412	0.000267077
cg00897799	0.012022	0.000256657	0.563119	0.024287
cg00899365	0.119924	0.0231641	0.620864	0.0114673
cg00899483	4.12327e-12	2.5343e-20	0.00067085	0.00657946
cg00900054	4.20685e-06	2.81966e-11	0.62765	0.0416907
cg00901493	0.0010189	2.12219e-06	0.489191	0.0287466
cg00901675	0.0981897	0.0169048	0.570325	0.0097221
cg00902265	2.81179e-54	1.48764e-94	5.31457e-14	0.00916228
cg00902847	4.23416	1.44683	12.3913	0.00843459
cg00902873	2.03527e-53	1.82873e-97	2.26514e-09	0.0190454
cg00904138	5.89247e+07	231.141	1.50216e+13	0.00484852
cg00905524	9.89086	1.59316	61.4057	0.0138983
cg00906794	0.0365762	0.00180394	0.741611	0.0311892
cg00907283	4.04777	1.12937	14.5076	0.0318123
cg00909232	0.0536242	0.00912428	0.315155	0.00120449
cg00909259	5.38102	1.08615	26.6586	0.0392853
cg00909706	0.0240877	0.000833055	0.696493	0.0299556
cg00909958	13.6067	1.01892	181.704	0.0483661
cg00909976	1.51188e-15	5.94659e-30	0.384384	0.0437519
cg00910419	529.455	22.5319	12441.1	9.86595e-05
cg00910521	1.02307e+13	280.395	3.73285e+23	0.0157705
cg00912149	0.198733	0.0429076	0.920461	0.0388346
cg00913521	0.00094862	3.81679e-06	0.235769	0.0133831
cg00913954	0.16711	0.0506786	0.55104	0.00329363
cg00914033	0.0148657	0.000275357	0.802551	0.0386356
cg00916635	0.212173	0.0861948	0.522277	0.000742776
cg00916854	21.4069	2.78436	164.582	0.00324051
cg00917003	28.5778	3.76303	217.031	0.00119068
cg00918944	0.0851634	0.0113365	0.639777	0.0166627
cg00919002	7.95261e-11	2.30015e-20	0.274957	0.0379698
cg00919016	4.00594	1.51841	10.5687	0.00505066
cg00919077	16.0819	1.54718	167.159	0.0200547
cg00919411	12.6477	1.89892	84.2396	0.00872067
cg00919585	9.64057e-07	1.18417e-11	0.0784862	0.0163469
cg00920098	369.925	2.18741	62560	0.023885
cg00920254	0.0537762	0.0115337	0.250732	0.000198363
cg00920691	36.5658	1.17779	1135.22	0.0400414
cg00920938	0.0210887	0.00388868	0.114366	7.68803e-06
cg00922697	251.525	15.356	4119.87	0.00010676
cg00922748	5.55004	1.61793	19.0385	0.00643016
cg00922781	5.4025	1.39398	20.9379	0.0146658
cg00923458	9.49559	1.09513	82.3342	0.04111
cg00924622	153.187	4.01817	5840.03	0.00675504
cg00926400	3.37806	1.18194	9.65467	0.0230897
cg00926502	388.786	5.37361	28129.1	0.00633905
cg00927294	754468	45.8593	1.24124e+10	0.00628937
cg00927699	0.202009	0.0524671	0.777774	0.0200536
cg00928397	8.85401	1.58705	49.3959	0.0128976
cg00928795	0.022308	0.00303459	0.163992	0.000186771
cg00928816	6.80186	1.14448	40.4247	0.0349988
cg00929964	862.535	22.9466	32421.6	0.000258982
cg00930833	0.286949	0.0834642	0.986528	0.0475362
cg00931339	0.0168127	0.000772701	0.365816	0.00932519
cg00931491	0.0722034	0.0104593	0.498439	0.00766869
cg00931558	2.87566	1.08383	7.62978	0.0338657
cg00932510	0.00296688	0.000178542	0.0493014	4.9292e-05
cg00933835	0.0309249	0.00375151	0.254924	0.00123822
cg00934883	0.0038247	2.60477e-05	0.561599	0.0287706
cg00934987	0.0362505	0.00462598	0.28407	0.001588
cg00936141	2.5823e-28	3.12153e-52	0.000213621	0.0237756
cg00936728	0.0127732	0.000304248	0.536251	0.0222093
cg00937742	0.101694	0.021517	0.480631	0.00391992
cg00938535	373.701	1.43809	97109.8	0.0367949
cg00939495	7.23216	2.15401	24.2823	0.00136644
cg00940261	2.9781e-34	5.29486e-61	1.67504e-07	0.0140323
cg00940577	0.121536	0.0232927	0.63415	0.0124082
cg00940977	6.00299	1.6017	22.4985	0.00784248
cg00942920	5.71789	1.36334	23.981	0.0171404
cg00944649	43.3427	1.3297	1412.8	0.0339843
cg00945038	0.0111573	0.00108402	0.114838	0.000157221
cg00945238	3.8667	1.17228	12.7541	0.0263508
cg00946187	0.0847384	0.0100159	0.716918	0.0234871
cg00946479	0.203364	0.057147	0.723694	0.0139213
cg00946491	0.0642596	0.00473374	0.87231	0.0391487
cg00947599	0.162307	0.0314903	0.836561	0.0297606
cg00948524	0.00227227	3.12975e-05	0.164972	0.00536611
cg00949446	0.0120795	0.000858842	0.169897	0.00105999
cg00950004	0.033253	0.00641567	0.172353	5.02846e-05
cg00950343	0.176153	0.0372788	0.832375	0.0284138
cg00952789	0.249473	0.0682201	0.912293	0.0358416
cg00953154	0.0489898	0.00257767	0.931074	0.0446967
cg00953233	16784.3	1.88723	1.49274e+08	0.0360061
cg00953282	2.39925e+27	1.52655e+10	3.77085e+44	0.00180448
cg00953309	2315.48	3.33745	1.60645e+06	0.0202851
cg00953825	53.3376	1.59461	1784.07	0.0263831
cg00955035	6.2322	1.36952	28.3606	0.0179471
cg00955497	7.56589	1.84779	30.979	0.0048983
cg00956142	0.0694317	0.0143417	0.336136	0.000917044
cg00956423	0.003345	3.47015e-05	0.322437	0.014463
cg00957688	0.00127068	1.56714e-05	0.10303	0.00294531
cg00958204	0.00541665	0.000163493	0.179457	0.00348017
cg00958605	2020.26	6.11311	667656	0.0101201
cg00958884	4.16009	1.00887	17.1541	0.0485882
cg00959249	4.50394	1.44571	14.0315	0.00943942
cg00959636	14.4032	2.63847	78.6259	0.00206768
cg00960700	0.282135	0.0950803	0.837187	0.0225963
cg00961166	1.10562e-13	5.45764e-23	0.00022398	0.00636024
cg00962304	2.00298e+06	1.63277	2.45713e+12	0.0425088
cg00963169	4.21108	1.47195	12.0474	0.00734444
cg00965469	0.0855335	0.00995815	0.734673	0.0250278
cg00967637	5.78102e-08	3.43126e-12	0.000973993	0.000789498
cg00969323	0.201766	0.0538739	0.755642	0.0175087
cg00969405	4.1856	1.26126	13.8902	0.019324
cg00971695	0.046073	0.00707941	0.299845	0.00128032
cg00971933	3.7958e+44	13416.2	1.07393e+85	0.0307761
cg00973309	0.097225	0.0185954	0.508336	0.00575039
cg00974761	3.62243	1.09096	12.0279	0.0355404
cg00975115	9156.88	1.40454	5.96982e+07	0.0417729
cg00975979	6.60975	1.67027	26.1568	0.00712619
cg00976340	40.9327	2.60738	642.591	0.00823928
cg00977110	5.46382e-05	4.18982e-09	0.71252	0.0423493
cg00978783	6.94349	1.01966	47.2827	0.04772
cg00978822	4.85453	1.31469	17.9255	0.0177657
cg00978910	1.13534e-14	8.10807e-26	0.00158976	0.0142031
cg00979369	7.69614	1.09287	54.1972	0.0404484
cg00981070	25.9561	1.00838	668.12	0.0494145
cg00982167	5.38483e+10	2.53383	1.14437e+21	0.0416907
cg00982271	3.74458e+09	11.2075	1.25112e+18	0.0277158
cg00983904	4.76675	1.87243	12.135	0.00105438
cg00985729	0.0492198	0.00415139	0.58356	0.016993
cg00986320	2889.57	1.32641	6.29491e+06	0.0421544
cg00986800	6.23902e-12	3.18775e-22	0.122109	0.0328521
cg00986824	6.63701	1.77077	24.8761	0.00499096
cg00987630	413411	1.98653	8.60341e+10	0.0384691
cg00988350	0.182375	0.0345817	0.961796	0.0448691
cg00988577	4.3163	1.15572	16.1203	0.0296133
cg00988806	0.0311777	0.0011109	0.875006	0.0415053
cg00989157	1120.6	12.0702	104036	0.00238621
cg00990591	1265404596466310	379.885	4.21509e+27	0.0180926
cg00991744	0.296252	0.0958451	0.915697	0.0346072
cg00994323	0.209908	0.0617287	0.713791	0.012423
cg00994587	222.413	7.10697	6960.45	0.00209673
cg00994643	0.000827922	8.30815e-07	0.825039	0.0439507
cg00995520	0.0883423	0.0184495	0.423012	0.00239233
cg00995988	701.631	1.3093	375993	0.0409518
cg00996051	2.02677e-15	1.62064e-29	0.253469	0.0410685
cg00996588	9.7582	2.32507	40.9547	0.00185262
cg00997917	0.150723	0.0373607	0.608056	0.00783684
cg00999152	0.0457347	0.0033949	0.616119	0.0200733
cg00999186	314.476	1.08325	91295.1	0.0468558
cg01000812	8.74794	1.54367	49.5742	0.0142649
cg01000831	6.52453	1.32541	32.118	0.0210884
cg01001049	79.1107	4.36086	1435.15	0.00311765
cg01001098	6.27943	1.82617	21.5922	0.00354938
cg01003902	1.68781e+71	3.84268e+26	7.41334e+115	0.00176529
cg01004363	0.0770041	0.0109519	0.541425	0.00997946
cg01007458	6.73481	1.45381	31.1991	0.014755
cg01007894	16.5395	2.80204	97.6275	0.00195214
cg01008256	0.248563	0.0626784	0.985722	0.047656
cg01009664	3.5887	1.25847	10.2337	0.0168505
cg01009697	4.10069	1.37881	12.1958	0.0111616
cg01011898	0.0130232	0.000793952	0.213619	0.00235469
cg01011918	6.91217	1.5653	30.5232	0.0107329
cg01012242	13.885	2.32898	82.7797	0.0038762
cg01014190	0.20108	0.0654138	0.618112	0.00511624
cg01015354	5.42452	1.02153	28.8053	0.0471481
cg01015899	7.12522	1.62569	31.2291	0.00920141
cg01016699	6.58751e-10	5.95665e-19	0.72852	0.0466156
cg01017689	45.6185	2.16902	959.439	0.0139647
cg01021224	0.0439509	0.00378682	0.510106	0.0124852
cg01021847	1.33576e+16	8.14302e+07	2.19115e+24	0.000119397
cg01022087	0.0060494	0.000237791	0.153897	0.00197907
cg01022121	28.9189	2.30971	362.08	0.00907681
cg01022345	0.134406	0.0261579	0.690615	0.0162503
cg01022780	12.2191	2.50237	59.6661	0.00197713
cg01024247	0.0370356	0.00544594	0.251863	0.000752419
cg01024444	3.96774	1.54544	10.1867	0.0041723
cg01025690	0.155198	0.0256921	0.937505	0.0423271
cg01025762	2.33499e+10	2539.31	2.14711e+17	0.00351997
cg01025836	0.0526944	0.00285282	0.973317	0.0479128
cg01026383	9.07079	1.72478	47.7041	0.0092255
cg01027411	0.00638711	9.01115e-05	0.452718	0.0200992
cg01027937	171.187	6.67885	4387.71	0.0018878
cg01028142	0.105494	0.0257285	0.432553	0.00178396
cg01029032	0.329925	0.109177	0.99701	0.0493829
cg01029669	5.41121	1.36805	21.4035	0.0160996
cg01029685	0.0856284	0.0140838	0.520614	0.00761333
cg01030213	15.3753	1.12765	209.638	0.0403555
cg01030534	3.91361	1.76939	8.65625	0.000754748
cg01031032	3.65126	1.5525	8.58727	0.00299697
cg01031400	0.00960289	0.000157538	0.585354	0.0267367
cg01031441	0.200312	0.0528888	0.758666	0.0179589
cg01032675	0.0688219	0.012264	0.386209	0.00235779
cg01035771	9.84243	1.44941	66.8364	0.0192977
cg01035812	2.60486e+25	160687	4.22268e+45	0.0137073
cg01036351	0.0403351	0.00658584	0.247033	0.000516364
cg01037496	2.33992e+08	349.233	156779001433069	0.00487018
cg01037823	0.171272	0.0410592	0.714431	0.0154598
cg01038207	182.159	1.33534	24848.9	0.0379617
cg01038597	9.03598	1.66741	48.9674	0.0106821
cg01040062	3.7997e-12	1.83251e-21	0.00787869	0.0162839
cg01040585	0.0178229	0.00154484	0.205623	0.00124831
cg01041681	11.307	1.33786	95.5621	0.0259306
cg01042368	24.1072	2.42888	239.27	0.00657142
cg01043119	2.85145	1.00357	8.10185	0.0492233
cg01043409	1.40161e+11	7.16676	2.74112e+21	0.0337657
cg01044129	0.0379067	0.00463403	0.310079	0.00227378
cg01044179	24.4191	1.7906	333.012	0.0165318
cg01044261	185.707	4.53391	7606.45	0.00581621
cg01044580	451.489	1.02898	198101	0.0489339
cg01044684	514.051	2.78962	94725.6	0.0190053
cg01045611	2552.25	1.16639	5.58471e+06	0.045588
cg01045835	8.5505	1.06044	68.9441	0.0438975
cg01047025	3.10661	1.02991	9.37069	0.0441895
cg01047218	5.72949e+11	13.187	2.48935e+22	0.030285
cg01047476	0.257038	0.0832308	0.793801	0.0182088
cg01048372	0.0571934	0.0123644	0.264558	0.000250713
cg01048749	566.149	2.0573	155799	0.0269901
cg01049237	0.102231	0.0104984	0.995503	0.049548
cg01051098	0.123586	0.027507	0.555259	0.00638337
cg01051318	1.31065e-05	3.66857e-09	0.0468249	0.00707317
cg01052200	9.26158	1.08062	79.3779	0.0422858
cg01052636	5.21554	1.12459	24.1883	0.0348615
cg01053411	3.34337e-10	2.0974e-19	0.532953	0.0435731
cg01054354	0.0549942	0.0101121	0.299085	0.000788176
cg01054478	4.5127	1.28032	15.9058	0.019057
cg01054622	0.00145236	3.10399e-06	0.679556	0.0372407
cg01054891	6.16604	1.35918	27.9727	0.0183874
cg01055610	8.50884e+44	704919	1.02707e+84	0.0242434
cg01056135	8.69052	1.56505	48.2574	0.0134335
cg01056400	0.0363314	0.00622776	0.21195	0.000229562
cg01057196	6.04706	1.46216	25.0087	0.0129742
cg01058368	3.48609	1.10004	11.0476	0.0338387
cg01059100	0.196286	0.0624251	0.617192	0.00534322
cg01059331	12.2189	1.48933	100.247	0.0197582
cg01061877	0.131099	0.0208902	0.822728	0.0301441
cg01062247	125.45	5.15723	3051.6	0.00300366
cg01062504	5.12597	1.25533	20.9311	0.022801
cg01063076	316.009	2.78617	35842	0.0171045
cg01063572	2.59746e-05	7.22532e-10	0.933774	0.0485222
cg01063813	0.00965844	9.70221e-05	0.961486	0.048076
cg01064758	19.4814	1.07432	353.271	0.0445955
cg01065828	0.00922951	9.10534e-05	0.935538	0.0467851
cg01066212	1.40707e+39	59.6087	3.32142e+76	0.0400661
cg01066220	0.127068	0.0247314	0.652869	0.0134898
cg01066472	3.87602	1.17217	12.8168	0.0263977
cg01067326	5.51337e+25	3.11695e+11	9.75224e+39	0.000398487
cg01068412	614.394	4.16809	90564.2	0.0117261
cg01068601	5.25108	1.14506	24.0807	0.0328193
cg01068808	0.248833	0.0702085	0.881914	0.0311922
cg01069451	16.7897	2.19115	128.651	0.00662815
cg01070987	3.34045	1.242	8.98437	0.0168807
cg01072821	5.58618	1.06271	29.364	0.0421743
cg01072942	5.34124	1.25077	22.8091	0.0236937
cg01074325	4.06539	1.30741	12.6414	0.0153905
cg01074413	18.7166	2.37994	147.194	0.00536935
cg01074657	0.0164221	0.000966583	0.279009	0.00446605
cg01074767	0.29021	0.0995396	0.846112	0.0234488
cg01076051	41.7967	2.95499	591.192	0.0057531
cg01076129	7.74516	1.25246	47.8959	0.0276568
cg01076272	6.54861	1.60104	26.7853	0.00892692
cg01076485	1.81319e+08	58.9504	557699463353696	0.0126023
cg01076838	454.866	6.20245	33358.3	0.00522636
cg01077713	43.5043	2.36469	800.368	0.0111109
cg01078248	278974	2.27319	3.42366e+10	0.0359653
cg01078434	26.4208	1.1358	614.597	0.0414226
cg01078903	851.883	3.38735	214240	0.0167303
cg01080998	5.45989	1.01615	29.3368	0.0478572
cg01081096	0.0576828	0.00900376	0.369546	0.00260852
cg01081584	13.2786	3.4552	51.031	0.000166528
cg01082498	0.00495701	0.00014465	0.169872	0.00325002
cg01083340	16833	7.09588	3.99318e+07	0.014122
cg01083380	0.0881057	0.0112017	0.692984	0.0209722
cg01084566	0.198806	0.0602334	0.656176	0.00801314
cg01085125	3.55792	1.00552	12.5893	0.0490096
cg01085228	16.6225	2.01574	137.074	0.00902308
cg01087195	0.117035	0.0239533	0.571832	0.00803727
cg01088404	0.0357728	0.00227189	0.563271	0.0178805
cg01089097	320.778	1.11539	92253.4	0.0457416
cg01089516	0.0639184	0.00580549	0.703741	0.0246379
cg01089751	3.2182e-08	2.66007e-15	0.389343	0.0381417
cg01089914	8.73345	2.83889	26.8673	0.000156949
cg01090089	6.0199	1.75378	20.6634	0.00433437
cg01090161	0.032698	0.00332224	0.321818	0.00337064
cg01090821	0.0906609	0.013832	0.594231	0.0123302
cg01091565	0.0495232	0.0068334	0.358906	0.00293972
cg01092213	0.0503859	0.00772199	0.328767	0.00179394
cg01092293	0.0644279	0.0048539	0.855179	0.0376591
cg01092528	159.105	2.37031	10679.8	0.018173
cg01093065	0.079756	0.0127474	0.499007	0.00687196
cg01093878	5.32245	1.20147	23.5782	0.0276895
cg01094748	3.46224	1.0893	11.0045	0.0352971
cg01094950	0.00109556	4.34845e-06	0.27602	0.0156803
cg01096266	0.116372	0.0200382	0.675834	0.0165526
cg01098288	2536.23	1.74078	3.69516e+06	0.0349342
cg01098955	3.66264	1.22986	10.9077	0.0197241
cg01098959	0.0886205	0.0215304	0.364768	0.000788045
cg01099220	10.378	1.06005	101.602	0.0444247
cg01099389	7.3926e-10	1.01929e-18	0.536163	0.0433996
cg01100175	12.1753	2.74857	53.9328	0.000996738
cg01101742	48.4598	1.33727	1756.07	0.0341217
cg01102270	6.12848	1.34578	27.9082	0.0190827
cg01105229	0.0324221	0.00202021	0.520339	0.0154668
cg01105418	3.09511	1.00647	9.51809	0.0486992
cg01105948	3.96321	1.2272	12.7991	0.0213209
cg01106572	0.240923	0.0701359	0.827591	0.0237891
cg01107185	0.106452	0.0204049	0.555358	0.00786566
cg01108697	5.33636e+11	5231.96	5.44284e+19	0.00410415
cg01109219	3.07478	1.00091	9.44569	0.049815
cg01109643	40.4034	2.34619	695.782	0.0108581
cg01109763	0.167758	0.0299658	0.93916	0.0422156
cg01110552	1.77497e+17	162857	1.93452e+29	0.00497626
cg01113040	5.08331e+43	6.85263e+10	3.77082e+76	0.00915861
cg01115236	8.61336e+10	2.64083	2.80934e+21	0.0414913
cg01117572	5.0185e+10	113.681	2.21544e+19	0.0152651
cg01119072	0.12439	0.0184652	0.837951	0.0322242
cg01119169	101.086	2.12749	4803.04	0.0191195
cg01119512	78.93	1.47392	4226.8	0.0314788
cg01119831	9.71394	1.21907	77.4038	0.031791
cg01119912	45.4909	1.59901	1294.19	0.0254346
cg01120308	0.0467376	0.00725663	0.301021	0.00126734
cg01120898	2.52654e-21	9.33618e-34	6.8373e-09	0.00116548
cg01122461	0.00233558	7.39385e-06	0.737766	0.039062
cg01124440	9.64406e+32	1143.49	8.13365e+62	0.0307526
cg01124523	0.228611	0.0527494	0.990782	0.0485707
cg01124843	153.096	3.36964	6955.73	0.00976992
cg01125010	0.173852	0.0472646	0.639479	0.00846897
cg01126560	0.067067	0.00998591	0.450433	0.00542369
cg01127320	28.7607	2.48121	333.378	0.00721256
cg01128642	5.01189	1.59494	15.7492	0.00579612
cg01128800	1.41999e+32	2645.1	7.62303e+60	0.0282754
cg01129155	315.351	13.5293	7350.44	0.00034184
cg01132484	0.154118	0.0332279	0.714834	0.0169037
cg01132893	3.80197	1.05985	13.6387	0.0404469
cg01133890	9.62285	1.23739	74.8344	0.0305028
cg01134274	149.527	3.12032	7165.42	0.0112018
cg01134282	563.154	8.45291	37518.7	0.00311376
cg01136848	727.249	3.80367	139047	0.0139557
cg01137047	0.0594507	0.00657312	0.537704	0.011999
cg01137065	9.12233e-16	4.53969e-26	1.8331e-05	0.00422237
cg01138839	0.0375439	0.00468764	0.300694	0.00198838
cg01139861	5.31793	1.18414	23.8826	0.02922
cg01141721	0.158936	0.0437733	0.57708	0.0051803
cg01142096	0.163148	0.0302642	0.879496	0.0349143
cg01142693	65.7533	3.35645	1288.12	0.00582095
cg01142811	0.0151876	0.000753247	0.306224	0.0062924
cg01144283	82.6284	2.28127	2992.83	0.0159405
cg01144933	3.22439	1.16952	8.8897	0.0236599
cg01145389	8.60779e-08	9.99912e-15	0.741005	0.0458518
cg01145653	0.231152	0.0593234	0.900678	0.0347972
cg01146320	0.0611917	0.0123782	0.302501	0.000611639
cg01146514	5.13013e-11	1.06996e-19	0.0245974	0.0201645
cg01147665	17.6307	2.11621	146.886	0.00797807
cg01149259	8.13471e+48	2.28236	2.89935e+97	0.0483327
cg01152019	4.07047	1.21329	13.656	0.0230251
cg01152073	0.0138287	0.000418653	0.456782	0.0164371
cg01152168	53.6555	4.17861	688.962	0.00222861
cg01153132	143753	43.5545	4.74461e+08	0.00406648
cg01153287	7.82923	1.83277	33.4449	0.00547426
cg01153451	179.901	5.63339	5745.11	0.00330155
cg01153737	127.59	1.0777	15105.5	0.0465156
cg01153834	40.501	1.91291	857.503	0.017482
cg01153872	1.05351e-09	2.03598e-18	0.545136	0.0434633
cg01154355	8.54334	2.06974	35.2646	0.0030209
cg01154445	0.0847641	0.0222519	0.322891	0.000298529
cg01155076	0.10419	0.0116552	0.931391	0.0430153
cg01156295	52.7937	2.47026	1128.29	0.0111233
cg01156876	0.0219507	0.00167048	0.288441	0.00366053
cg01158469	21.1146	1.19798	372.15	0.0372193
cg01159623	3.94696	1.2363	12.6009	0.0204425
cg01160766	1729946210702870	3.17901e+06	9.41398e+23	0.000628915
cg01162108	0.00320412	1.95808e-05	0.524308	0.0272292
cg01163837	15.4723	2.05966	116.228	0.00776212
cg01164291	123.421	1.75666	8671.46	0.0264419
cg01164344	0.0212501	0.00155385	0.29061	0.00390215
cg01166180	3.25297e+07	119.166	8.87987e+12	0.00675863
cg01166186	53.0144	2.22012	1265.93	0.014182
cg01166827	55.0028	2.66442	1135.45	0.00947522
cg01168339	0.206944	0.0499311	0.857697	0.0298881
cg01168776	25.5101	2.66864	243.857	0.00492098
cg01169610	8.53616	1.0488	69.4753	0.0450158
cg01169772	2.32398e+09	2.75267	1.96206e+18	0.0397325
cg01171339	8.89012	1.65924	47.6327	0.010735
cg01174140	5.09936	1.09731	23.6975	0.0376694
cg01174269	1.43244e+34	1473.05	1.39295e+65	0.0307454
cg01174771	4137.91	10.3982	1.64666e+06	0.00639843
cg01175610	0.249029	0.0882661	0.702599	0.00861546
cg01176329	0.0113727	0.000184693	0.700287	0.0332183
cg01176363	0.207581	0.0508818	0.846859	0.0284031
cg01177907	6.99819e+11	691.254	7.0849e+20	0.00993753
cg01178659	4.07958e+45	7.66485e+08	2.17134e+82	0.0149287
cg01181415	2.89325	1.18813	7.04546	0.0193056
cg01181681	0.0705197	0.0126378	0.393504	0.00250081
cg01182620	0.23596	0.0587716	0.947346	0.0417268
cg01183053	4.64681	1.20889	17.8618	0.0253457
cg01184539	13.1769	2.07336	83.7442	0.00628046
cg01185080	0.0483164	0.0100451	0.2324	0.000156248
cg01185682	4.93772	1.31911	18.483	0.0177296
cg01185754	0.082839	0.0098261	0.698375	0.0220204
cg01185801	1.0207e+10	14.8382	7.02119e+18	0.0264357
cg01186457	0.012242	0.000456502	0.328292	0.00869758
cg01187920	3.94769	1.24477	12.5197	0.0197124
cg01189638	9.97522	1.55822	63.8583	0.0151736
cg01190168	624.549	3.33549	116943	0.0159004
cg01190666	0.0461619	0.00641358	0.332251	0.00225708
cg01192538	0.00696603	0.000211195	0.229767	0.00536149
cg01194468	3.20468e+07	10.1725	100958191633821	0.0235856
cg01195214	5.29457	1.06735	26.2636	0.0413768
cg01196495	3.82656e+06	191.814	7.63371e+10	0.00269509
cg01196592	0.00825791	0.000125813	0.542022	0.0246495
cg01197156	14.4314	1.88078	110.734	0.0102422
cg01198033	3.82733	1.29169	11.3406	0.015444
cg01198591	0.00847255	7.35865e-05	0.975506	0.0488149
cg01199721	5.83785e-07	1.95362e-11	0.0174448	0.00633324
cg01200060	78.3243	6.43075	953.964	0.00062813
cg01200640	4.55641	1.49327	13.903	0.00771179
cg01203550	0.188385	0.0380942	0.931608	0.0406747
cg01204305	0.179432	0.0332822	0.967358	0.0456547
cg01205124	11.2493	1.09782	115.271	0.0414931
cg01206472	3.81794e+11	120.64	1.20828e+21	0.0168766
cg01207951	0.0260081	0.000986509	0.685674	0.0288154
cg01208515	6143904121959760	2.96293e+06	1.274e+25	0.000895596
cg01209635	0.182457	0.0439617	0.757262	0.0191357
cg01209642	0.0437926	0.00438471	0.437382	0.00771618
cg01210554	6.26101	1.89339	20.7037	0.00264596
cg01211627	0.00335674	0.000156873	0.0718269	0.000267457
cg01214063	0.211007	0.0715173	0.622562	0.00482549
cg01215762	4.02532	1.60243	10.1117	0.00304353
cg01215963	607.004	3.29576	111796	0.016035
cg01217071	0.230835	0.0558432	0.954184	0.0428946
cg01218053	0.141421	0.0201403	0.993035	0.049184
cg01219087	473.388	12.6918	17656.8	0.000849631
cg01219549	0.285531	0.0871828	0.935137	0.0383814
cg01223673	5.56567	1.04197	29.7289	0.044637
cg01224524	8.95708	1.49958	53.5014	0.0162035
cg01224730	44733.8	43.5146	4.59871e+07	0.00247604
cg01226811	3.68027	1.13193	11.9658	0.0303138
cg01228134	5.59799	1.48411	21.1154	0.0109957
cg01228352	9.52389e+23	5.3919	1.68224e+47	0.0432118
cg01228636	1.14239e-08	7.87758e-16	0.165666	0.0297316
cg01228893	7.66623e-20	9.49177e-37	0.0061918	0.0266952
cg01229873	5.93328e+10	3.38818	1.03902e+21	0.0392679
cg01234420	0.169497	0.0382727	0.750649	0.0194014
cg01237565	12.4639	3.62798	42.8199	6.1625e-05
cg01237870	2.89278e+17	77.3367	1.08205e+33	0.0279754
cg01240161	2.72643e-06	2.08433e-10	0.0356635	0.00806674
cg01240599	23.7253	2.24044	251.242	0.00854008
cg01240931	4.81774	1.32215	17.5552	0.0171602
cg01244006	0.113878	0.0248049	0.522808	0.00520631
cg01244015	0.353573	0.148572	0.841437	0.0187614
cg01244128	43.7595	3.43318	557.761	0.00361639
cg01244303	1.62178e+21	9.53679e+06	2.75791e+35	0.00348653
cg01244514	23.1664	4.30467	124.675	0.000252338
cg01245966	3.10181	1.06808	9.00799	0.0374302
cg01246266	0.073464	0.00722295	0.747196	0.0273689
cg01248080	5.46923	1.24754	23.9771	0.0242421
cg01250490	28.5044	2.46879	329.109	0.00727437
cg01251150	3.26512	1.07203	9.94467	0.0373091
cg01251714	7.60317e-09	1.50281e-15	0.0384668	0.0176147
cg01254505	0.116017	0.0144421	0.931995	0.0427429
cg01254575	9.97576	1.37048	72.6139	0.0231379
cg01254644	84.3173	3.06588	2318.88	0.00872869
cg01255414	4.06171	1.33359	12.3707	0.0136413
cg01255894	4.44833	1.12748	17.5503	0.0330643
cg01256846	0.231008	0.073417	0.726873	0.0122312
cg01257309	34.7775	2.28296	529.784	0.0106489
cg01257889	3.06739	1.0238	9.1902	0.0452877
cg01258201	0.161597	0.0293001	0.891242	0.0364273
cg01258499	4810052829760060	263769	8.77155e+25	0.00274009
cg01258751	3.34373	1.05791	10.5685	0.0397974
cg01259362	243.799	3.3481	17752.8	0.0119946
cg01260170	65.9835	6.95181	626.285	0.000263552
cg01260219	0.100997	0.0202843	0.502875	0.00512172
cg01263075	3.51254e+07	203.583	6.06042e+12	0.00474229
cg01263532	0.00678916	6.75982e-05	0.681862	0.0337719
cg01263574	9.35653	1.99403	43.9033	0.00458296
cg01263877	0.0431636	0.00609332	0.30576	0.00165392
cg01264106	0.0100381	0.000666567	0.151167	0.000882875
cg01265597	3.63628e-05	1.95869e-09	0.67507	0.0415181
cg01265637	74.0868	2.25957	2429.16	0.0156167
cg01265660	557.612	1.60603	193603	0.0341163
cg01266287	0.0710922	0.00954739	0.52937	0.00985415
cg01266338	0.00580245	0.00013894	0.242324	0.00684291
cg01266543	1.57056e-14	2.69207e-28	0.916266	0.0493713
cg01267165	5.3063	1.12597	25.0068	0.0348617
cg01268704	0.013554	0.000463349	0.396487	0.0125231
cg01273309	27.9026	2.03299	382.962	0.0127423
cg01274324	10.5555	1.22069	91.2756	0.0322623
cg01275297	0.000644882	6.12321e-06	0.0679174	0.00198902
cg01276475	5.39349	1.62674	17.8822	0.00585814
cg01276891	224068	14.965	3.35492e+09	0.0120197
cg01277155	0.0546301	0.00361481	0.825616	0.0358812
cg01277331	0.104586	0.0114635	0.954185	0.0453342
cg01277490	25.5809	1.29255	506.275	0.0333002
cg01279632	0.0930278	0.017326	0.499491	0.00561468
cg01279662	12.7652	1.2392	131.497	0.0323392
cg01280080	0.0684736	0.00680235	0.689266	0.0228571
cg01281157	5.97865	1.92166	18.6007	0.00201565
cg01282204	12.6047	1.16685	136.159	0.0368836
cg01282959	36.4513	2.76396	480.723	0.00628547
cg01283246	6.50618	2.10355	20.1233	0.00115095
cg01283300	4.86072	1.05104	22.4793	0.0430034
cg01283417	2.68015	1.02245	7.02545	0.0449499
cg01283574	277.596	1.67777	45929.8	0.0308898
cg01284709	10.8696	1.10799	106.633	0.0405612
cg01285756	0.0210805	0.00217675	0.204152	0.000863691
cg01286655	3.34715	1.19947	9.34035	0.0210368
cg01287000	5.54047	1.1292	27.1846	0.0348847
cg01287788	15.8823	2.18699	115.34	0.00626608
cg01287811	544.087	1.08259	273447	0.0471478
cg01289194	265.044	2.49737	28128.9	0.0190514
cg01289902	1.40461e+17	1.50654e+06	1.30958e+28	0.00218544
cg01289965	1.07706e+13	2.68991e+06	4.31264e+19	0.000109443
cg01290009	0.0665943	0.00622712	0.712177	0.0250453
cg01290153	0.221655	0.0517325	0.949708	0.0424103
cg01290665	146.118	1.6453	12976.7	0.0294444
cg01291398	46.8695	2.22556	987.055	0.0133421
cg01291468	30.6654	1.33332	705.28	0.032372
cg01291593	0.000715914	3.75845e-06	0.136368	0.0068543
cg01291863	18.9306	1.65862	216.063	0.0179197
cg01291920	17.8956	2.35459	136.013	0.00531129
cg01292265	9.50215e-09	6.15728e-16	0.146641	0.0287214
cg01294695	0.00572487	7.07791e-05	0.463048	0.0212524
cg01295673	0.0328645	0.00108944	0.9914	0.0494219
cg01295785	15.5908	1.30088	186.853	0.0301934
cg01297020	8.82801	1.92146	40.5597	0.00511965
cg01298882	142.842	1.02242	19956.4	0.0489805
cg01298912	20510.3	1.24421	3.38104e+08	0.0450628
cg01300410	2.45441e+16	511135	1.17858e+27	0.00263458
cg01301276	548261	11.3197	2.65546e+10	0.0163584
cg01301339	0.0191943	0.000605381	0.60858	0.0249892
cg01301382	3.09348	1.33043	7.19292	0.00871294
cg01302165	9.44053e+33	11.9649	7.44873e+66	0.0429512
cg01302668	0.0753773	0.0090844	0.625439	0.0166354
cg01303032	5.75959	1.64425	20.1751	0.00619162
cg01303236	0.176572	0.0515064	0.605318	0.00580546
cg01303372	0.321016	0.136667	0.75403	0.00910861
cg01304145	89.068	1.11163	7136.43	0.0447195
cg01304269	294.473	1.71051	50694.8	0.0304399
cg01304890	4.63897	1.03458	20.8007	0.04503
cg01304894	182.197	7.21193	4602.9	0.00158267
cg01304993	0.00102583	6.877e-06	0.153022	0.00703768
cg01305421	3.4536	1.08605	10.9823	0.0357447
cg01305539	9.53569	1.27271	71.4455	0.0281883
cg01305913	6.24874	1.45307	26.8718	0.0138143
cg01306410	9.90151	1.37523	71.2899	0.0228276
cg01306985	0.001347	3.11222e-06	0.582992	0.0328278
cg01307007	2.17449e+08	3.53893	1.33611e+16	0.0358974
cg01307174	0.107493	0.0250505	0.461255	0.00268896
cg01307555	0.14542	0.0223199	0.947451	0.0437565
cg01307684	117.035	2.39223	5725.67	0.0164218
cg01307730	0.000130342	1.41996e-06	0.0119645	0.000104764
cg01307939	3.83874	1.10249	13.366	0.0345798
cg01309141	0.0977083	0.028154	0.339096	0.000248841
cg01309153	26.0422	3.45384	196.359	0.00156433
cg01309213	0.180873	0.0528207	0.619361	0.00647337
cg01310120	0.0916896	0.0151752	0.553995	0.00922778
cg01310750	4.42905	1.10609	17.735	0.0355175
cg01311045	55.1374	3.65486	831.806	0.00377935
cg01311102	22.8502	2.56323	203.702	0.00505908
cg01311222	0.184398	0.0618652	0.549627	0.00241282
cg01312194	1.91144e-10	4.33217e-17	0.000843362	0.00414785
cg01312658	15.1427	1.40409	163.309	0.0251118
cg01313358	0.0993058	0.0118075	0.835199	0.033527
cg01314252	0.155954	0.0343311	0.708445	0.0161141
cg01315407	28.9782	1.08728	772.324	0.0444391
cg01319701	0.0400805	0.00423557	0.379276	0.00502432
cg01320040	3.63001e-10	2.14794e-19	0.61347	0.0449592
cg01320573	0.0537716	0.00712341	0.405899	0.00459363
cg01321189	0.0186865	0.0003694	0.945273	0.0468031
cg01322400	6.59552	1.05722	41.1465	0.0434319
cg01323381	3.11397	1.12978	8.58293	0.0281031
cg01323993	10.1517	1.8588	55.4433	0.00745837
cg01324543	5.70988	1.17567	27.7312	0.0307202
cg01325552	4.29549	1.38055	13.3651	0.0118425
cg01326531	6.69405e+32	25.9439	1.7272e+64	0.040541
cg01329005	0.200662	0.0620418	0.649002	0.00732219
cg01329309	0.289392	0.0919768	0.910532	0.0339869
cg01329690	0.178869	0.0359781	0.889266	0.0354317
cg01329949	9.71133e-27	5.23797e-48	1.80051e-05	0.0165208
cg01332181	6.25866e-05	4.6583e-08	0.0840882	0.0084471
cg01333080	0.135911	0.0199239	0.927113	0.0416284
cg01333350	3.4126	1.10531	10.5362	0.032839
cg01333788	0.174314	0.0437008	0.695308	0.0133316
cg01334186	5007.34	3.88961	6.44627e+06	0.019713
cg01335367	6.58962	2.09396	20.7373	0.00126649
cg01335781	7834.11	10.2019	6.01589e+06	0.00816547
cg01337508	1.63388e+08	12.4378	2146343919044590	0.0237355
cg01337825	21.5902	2.43476	191.451	0.00579576
cg01338347	24.0758	1.50052	386.295	0.0246692
cg01339558	1.0618e+06	4.44468	2.53654e+11	0.028088
cg01340312	0.0192832	0.000470592	0.790154	0.0371337
cg01340435	1901.14	4.37127	826835	0.014857
cg01340542	9.13883e-08	5.51338e-13	0.0151483	0.0082113
cg01341355	16.3629	1.39814	191.501	0.0259474
cg01341487	0.099661	0.012174	0.815866	0.0315809
cg01342115	0.163565	0.0519738	0.514751	0.00196657
cg01342926	261169	2.86835	2.37798e+10	0.0322881
cg01343363	3.25194	1.08738	9.72535	0.0348724
cg01344518	0.085282	0.013686	0.53142	0.00835896
cg01346152	0.00123252	1.4304e-05	0.106201	0.00321673
cg01347228	0.0809833	0.0170582	0.384467	0.00156269
cg01347719	3.12792e-07	3.48055e-13	0.281102	0.0322417
cg01349088	2.88139	1.04841	7.91904	0.0402071
cg01350077	3.43363	1.25537	9.39155	0.0162625
cg01350824	16902.5	1.30323	2.19221e+08	0.0439282
cg01351032	0.131563	0.019316	0.896093	0.0382614
cg01352586	0.00113473	2.28491e-06	0.563525	0.0322703
cg01353064	51.79	3.98411	673.224	0.0025591
cg01353524	2.45888e+08	2.63221	2.29697e+16	0.039082
cg01353569	3.59627e+06	5.43032	2.38166e+12	0.0272873
cg01353646	7.7178	1.43902	41.3923	0.0170934
cg01354961	3.56208	1.21913	10.4077	0.0202245
cg01356198	0.0195675	0.0021189	0.180702	0.000523485
cg01357116	0.00152106	8.30946e-06	0.278434	0.0146476
cg01359822	0.291032	0.0924509	0.916157	0.0348904
cg01360119	0.155149	0.0283056	0.850402	0.0318216
cg01362515	0.100239	0.0177439	0.566275	0.00922327
cg01363170	80.5093	4.99951	1296.47	0.00196825
cg01363284	113.313	1.87506	6847.72	0.0237983
cg01364423	1298.99	4.42842	381034	0.0133865
cg01366419	5.8777	1.53105	22.5645	0.0098636
cg01367627	40.7281	1.03367	1604.75	0.0479705
cg01369185	556599570062291	38.7303	7.99898e+27	0.0280545
cg01373189	0.212454	0.0456853	0.987993	0.0482264
cg01373911	4.22255	1.08535	16.4278	0.0376976
cg01373932	9.18936e+10	10104.4	8.35721e+17	0.00201611
cg01375976	5.71032	1.1865	27.4823	0.0297597
cg01376763	6.0294	1.43792	25.2822	0.0140273
cg01377139	3.42553e-16	4.28267e-30	0.0273993	0.0292425
cg01377644	8.1592	1.09011	61.0696	0.040956
cg01378158	0.0649755	0.016233	0.260076	0.000111938
cg01378182	0.131225	0.0241711	0.712422	0.0186323
cg01379207	24.1034	2.17072	267.642	0.00956978
cg01381367	112.907	1.32216	9641.81	0.0372477
cg01381374	8.91237	1.18327	67.1278	0.0337276
cg01381846	4.51188	1.4738	13.8126	0.00830614
cg01382153	28.6559	2.55542	321.34	0.00651385
cg01382181	199.499	1.54727	25722.6	0.0326777
cg01382864	5.49747	1.65917	18.2153	0.00529801
cg01385327	0.183001	0.0411196	0.814434	0.0257857
cg01386121	2.33119e+08	1.03112	5.27043e+16	0.0496361
cg01386294	14.4887	1.07448	195.372	0.0440006
cg01386314	6.66985	1.41557	31.4267	0.0164219
cg01386425	89.6532	4.59642	1748.69	0.00301407
cg01386493	5.49509	1.21632	24.8256	0.0267952
cg01386831	174.633	5.64539	5402.03	0.00319357
cg01387797	6.66519	1.28666	34.5272	0.0238028
cg01391071	48.8735	2.44932	975.216	0.0108809
cg01391299	0.074688	0.0125233	0.445433	0.0044053
cg01392273	414.986	1.48519	115954	0.0359408
cg01392481	104.754	3.6587	2999.24	0.00657102
cg01392518	0.209383	0.0460014	0.953038	0.0431586
cg01392544	5.29468	1.92841	14.5372	0.00121939
cg01393115	88.5019	3.35984	2331.24	0.00722929
cg01393604	25.1918	2.19153	289.582	0.00960573
cg01394052	612.354	8.4956	44137.9	0.00327946
cg01394089	7.01402e-24	2.31197e-46	0.212791	0.0435337
cg01394138	1.63324e+25	2.81674e+07	9.47007e+42	0.00540329
cg01394199	5.90113	1.21369	28.6921	0.0278084
cg01394819	8.68298	2.05579	36.674	0.00327826
cg01396065	0.116152	0.0192829	0.699647	0.0187824
cg01396157	5.00039	1.0229	24.444	0.0468191
cg01397139	3.00869	1.05555	8.57577	0.0392905
cg01397325	0.101714	0.023153	0.446839	0.0024721
cg01397912	0.256235	0.0743482	0.883096	0.0310141
cg01398050	1.33637e+06	520.989	3.42789e+09	0.000428422
cg01398941	17.1635	1.7004	173.245	0.0159521
cg01399219	0.128708	0.0241766	0.685196	0.0162575
cg01399379	0.063717	0.00962254	0.421911	0.00430766
cg01400401	3.45374	1.30306	9.15406	0.012694
cg01401641	0.200708	0.0494777	0.814178	0.0245955
cg01404893	0.166038	0.0319759	0.862171	0.0326451
cg01405040	3.06318	1.17198	8.00617	0.0223887
cg01405147	49.6016	3.95906	621.44	0.00247175
cg01406145	40.4834	1.03336	1586	0.0479852
cg01406381	0.0374381	0.00392863	0.356769	0.00428985
cg01407062	0.0471209	0.00739936	0.300077	0.00121933
cg01408871	29.4652	1.67787	517.439	0.0206719
cg01409207	0.0842802	0.0125076	0.567908	0.0110464
cg01409343	0.207893	0.0538625	0.802407	0.0226416
cg01411440	3.90087e+20	1.14075	1.33393e+41	0.0493653
cg01411468	74.1798	2.97038	1852.51	0.00871376
cg01411912	0.0919217	0.0197987	0.426776	0.00231161
cg01412469	0.194963	0.0427227	0.889702	0.0347851
cg01412970	9.18942	2.39275	35.2923	0.00123475
cg01413582	0.208185	0.0763902	0.567364	0.00215545
cg01414687	0.0508932	0.00389312	0.665305	0.0231663
cg01414882	8.02011	2.09778	30.6621	0.00234429
cg01416168	0.0108578	0.000246143	0.478959	0.0192331
cg01416657	0.226018	0.0513952	0.993952	0.049069
cg01417669	0.0383724	0.00512838	0.287116	0.00149718
cg01418527	0.197477	0.0613494	0.635657	0.00653591
cg01419567	2.87068	1.13409	7.26645	0.0260467
cg01419914	0.114848	0.0236633	0.5574	0.00724997
cg01420088	1.16457e+06	4.33968	3.12515e+11	0.0285163
cg01420254	7.49978	1.52554	36.87	0.013147
cg01421380	0.121467	0.0162362	0.908726	0.040055
cg01421867	1.13891e-08	3.01614e-15	0.043006	0.0179245
cg01422009	0.0361115	0.00408426	0.319284	0.00282047
cg01422370	3.18991	1.06392	9.56417	0.0383995
cg01422467	0.096797	0.0220415	0.425091	0.00198093
cg01422881	5.19974	1.02536	26.3687	0.0465699
cg01423964	4.82485	1.53643	15.1515	0.0070274
cg01426125	4.02275	1.11535	14.5089	0.0334401
cg01426743	0.280918	0.0901426	0.875446	0.0285725
cg01427957	6.13596	2.06153	18.2631	0.00111428
cg01428378	0.0387663	0.00321911	0.466846	0.0104689
cg01428408	80.0984	2.75836	2325.93	0.0107627
cg01428953	4.92561	1.12737	21.5205	0.0340632
cg01429662	2.84861	1.11925	7.25001	0.0280686
cg01430103	12.9601	1.74631	96.1832	0.0122412
cg01430385	0.0803276	0.0182736	0.353107	0.000844057
cg01431908	5.8625	1.15997	29.6291	0.0323967
cg01431972	29.58	6.14397	142.412	2.39979e-05
cg01431992	0.136253	0.029088	0.638227	0.0114083
cg01434649	7.14316	1.74031	29.3194	0.00635278
cg01435109	0.1107	0.0173692	0.705523	0.0198542
cg01436254	12.2795	2.39324	63.005	0.00264817
cg01437395	6.15973e+08	6.95928	5.45205e+16	0.0301766
cg01437571	0.018206	0.000691639	0.479238	0.0163601
cg01438892	5.33569e-19	8.34227e-34	0.000341269	0.0155674
cg01439105	0.0018087	4.26672e-05	0.0766723	0.000955341
cg01439408	5.58317	1.0248	30.4174	0.0467797
cg01439488	94995.8	6.74315	1.33828e+09	0.0186964
cg01439670	0.174524	0.0407465	0.747515	0.0186707
cg01440070	5.77746	1.16166	28.734	0.0321088
cg01441387	666370	4.3011	1.03241e+11	0.027862
cg01442843	8.57681	1.93482	38.02	0.00467365
cg01443020	4.13852	1.11223	15.3991	0.0341222
cg01443426	0.00358868	2.55613e-05	0.503832	0.0256349
cg01444716	6.74548	1.75074	25.9898	0.00554144
cg01447112	4.18642	1.37935	12.7061	0.0114806
cg01447185	7.9786e-11	7.36072e-17	8.64834e-05	0.00103988
cg01447254	21.7445	1.62982	290.106	0.0198334
cg01448258	7.22236	1.6242	32.1159	0.00940341
cg01448947	133.681	1.81437	9849.56	0.0256466
cg01449846	7.03286e+26	1.08839e+07	4.54444e+46	0.00790366
cg01450642	4.3691	1.29691	14.7188	0.0173359
cg01451203	3.28724e+16	19165.1	5.63836e+28	0.00814423
cg01451391	3.35221	1.1697	9.60705	0.0243383
cg01452847	4.83949	1.74946	13.3873	0.00238677
cg01453052	0.122329	0.0221907	0.674351	0.0158502
cg01453349	806.769	9.3623	69520.9	0.00324322
cg01454237	10.7107	1.67196	68.6132	0.0123357
cg01454752	6.82876	1.09426	42.6152	0.0397459
cg01459162	17.2638	1.97717	150.74	0.00998002
cg01459389	6.4923	1.11666	37.7464	0.0372669
cg01460814	1.32218e+08	9.3174	1876219103951210	0.0260414
cg01460969	3023950684390530	5562.97	1.64378e+27	0.00972419
cg01461641	5.22872e-16	1.93711e-29	0.0141136	0.0257488
cg01462036	16.7776	1.9997	140.765	0.00936248
cg01462856	0.0729003	0.011747	0.452408	0.00493017
cg01462904	1.20737e+06	4.87886	2.98786e+11	0.0270987
cg01463828	7.0148	1.58348	31.0754	0.0103112
cg01464835	3.68337	1.15064	11.791	0.0280678
cg01465364	5.9211	1.44325	24.2921	0.0135348
cg01465641	7.99698e-23	6.12887e-43	0.0104345	0.0313159
cg01466121	22.747	3.06106	169.035	0.00226393
cg01467417	0.134111	0.0345132	0.521128	0.0037186
cg01467789	0.0430912	0.00332605	0.558275	0.0161294
cg01468309	0.00706686	9.84846e-05	0.50709	0.0231214
cg01468656	5.4948	1.76278	17.1279	0.00331132
cg01471232	0.299068	0.0924145	0.967834	0.0439541
cg01471293	0.0454533	0.00220875	0.935374	0.0451492
cg01472375	3.59053	1.05759	12.1899	0.0403893
cg01474481	2.29289e+28	12.3616	4.25293e+55	0.041504
cg01474741	144.805	10.4604	2004.55	0.000206483
cg01476969	0.0739791	0.00758831	0.721228	0.0250105
cg01477179	0.00080602	2.49168e-06	0.260735	0.0156982
cg01477797	990.753	8.79107	111658	0.00421379
cg01477861	5.76448	1.25145	26.5525	0.0245895
cg01479473	0.186226	0.0466404	0.743565	0.0173399
cg01479645	7.62748e+10	591.595	9.83418e+18	0.00854209
cg01482645	3.09799	1.0399	9.22923	0.0423344
cg01483063	4.88997e+06	1.5457	1.54698e+13	0.0436965
cg01484156	4.4699	1.55263	12.8685	0.00551277
cg01485046	11506.7	3.69661	3.58177e+07	0.0226937
cg01485075	3.18332	1.26169	8.03171	0.0141969
cg01485165	1.85089e+36	2932.47	1.16823e+69	0.0302236
cg01485326	3.86158e+06	2.40729	6.19444e+12	0.0374823
cg01485627	466.804	2.57719	84551.8	0.0205122
cg01486814	5.91608	1.35912	25.7519	0.0178438
cg01488159	0.220554	0.0534984	0.909264	0.0364762
cg01490663	105.527	5.49156	2027.82	0.00200583
cg01490772	28479.9	3.93273	2.06244e+08	0.0237011
cg01492656	0.049455	0.00404606	0.604488	0.0185687
cg01492909	0.115978	0.0307062	0.438052	0.00148643
cg01493517	4.4446	1.42401	13.8724	0.0102098
cg01493658	7.88875e+10	1.56551	3.97522e+21	0.0459762
cg01494441	20.0927	2.95603	136.573	0.00215218
cg01494454	11.3161	2.5558	50.1038	0.00139313
cg01494593	8.02725e-05	4.04955e-08	0.159121	0.0149128
cg01495122	3.53415	1.05956	11.7881	0.0399661
cg01495321	309.76	1.05284	91135.1	0.0479603
cg01496199	4.0885	1.42301	11.7468	0.00892034
cg01496491	3.43277e+09	1.55573	7.57451e+18	0.045476
cg01497527	0.0586831	0.0128768	0.267435	0.00024805
cg01499988	86.2325	1.76522	4212.54	0.0246799
cg01500945	3.02982	1.27073	7.22401	0.012405
cg01501264	55.0599	2.64739	1145.13	0.00963342
cg01501312	0.074796	0.0118328	0.47279	0.00584725
cg01502407	28.2038	2.51167	316.704	0.00680373
cg01503640	1.01512e+20	246.077	4.18761e+37	0.0260139
cg01504447	0.230043	0.055833	0.947821	0.041937
cg01505148	9.33358e+08	390.208	2232546788981780	0.00584813
cg01505406	5.54685	1.51521	20.3057	0.0096645
cg01505767	10.4351	1.96257	55.4836	0.00594391
cg01506298	3.03628	1.0652	8.65472	0.0376956
cg01507173	9.66433	1.20943	77.2257	0.0324123
cg01508045	15.3291	2.22785	105.475	0.00553749
cg01508380	0.0806242	0.0145746	0.445999	0.00391224
cg01509203	9.79169e-05	8.5004e-08	0.112791	0.0102668
cg01511480	0.148959	0.038325	0.578962	0.00597792
cg01511682	7.47092e+07	4.49045	1242963107067220	0.0325972
cg01512532	0.278744	0.0863571	0.899732	0.0326234
cg01513078	0.0806455	0.0231708	0.280685	7.60146e-05
cg01513081	3.88817	1.19196	12.6832	0.0243821
cg01515427	5.90956	1.01105	34.5411	0.0485904
cg01515543	0.0834395	0.00994916	0.699773	0.0220803
cg01517025	4.1195e+11	1.01419	1.67328e+23	0.0498793
cg01517431	0.0220879	0.00131616	0.37068	0.00805775
cg01518065	3433.78	1.63281	7.22123e+06	0.0370183
cg01518723	9.02572	2.12563	38.3245	0.00286328
cg01519063	0.138237	0.0384571	0.496905	0.00243492
cg01519261	0.217323	0.0768316	0.614709	0.00401197
cg01519350	65989	9.8644	4.4144e+08	0.0135385
cg01519733	8.36655	1.03779	67.4503	0.0460652
cg01519877	2.56884	1.08223	6.0975	0.0324237
cg01520924	0.00838278	0.000182418	0.38522	0.0143478
cg01520956	26.3328	5.3583	129.409	5.66408e-05
cg01522437	0.0721536	0.0103982	0.500676	0.00781629
cg01523600	6.96873	1.11202	43.671	0.0381387
cg01524359	3.55478e+08	552.456	228731846786571	0.00391046
cg01528028	4.19592	1.1107	15.851	0.0344479
cg01530482	108.433	2.18641	5377.58	0.0186374
cg01530803	0.172805	0.044462	0.671619	0.011255
cg01531542	399749	10.5284	1.51779e+10	0.0165061
cg01532168	4.87312	1.52735	15.5481	0.00746291
cg01532206	12.6819	1.28597	125.065	0.0296033
cg01532224	0.210069	0.048143	0.916621	0.0379137
cg01533177	21913.8	24.5097	1.95928e+07	0.00394407
cg01535453	4.42508e-12	1.17982e-20	0.00165969	0.00944695
cg01535630	0.0173651	0.000378536	0.796615	0.0378524
cg01535698	4.15616	1.36839	12.6234	0.0119613
cg01542384	0.161857	0.0283627	0.923662	0.0404301
cg01543933	9.42813	1.01281	87.7658	0.0487076
cg01544580	6.348	1.79619	22.4348	0.00411512
cg01544807	9.15523e+09	339.326	2.47014e+17	0.00860345
cg01546378	0.00397261	3.46001e-05	0.456115	0.0223519
cg01546397	1.64895e-48	4.92515e-89	5.5207e-08	0.0208332
cg01547541	2.3581e-14	6.5778e-27	0.0845362	0.033381
cg01554457	31.1948	1.62519	598.771	0.0224831
cg01555270	1.2507e+07	1.36211	114840208408010	0.0457446
cg01555764	11.7769	2.09374	66.2422	0.00513388
cg01557215	80297.9	1.00461	6.41817e+09	0.0499067
cg01557296	72.2497	2.32009	2249.92	0.0147002
cg01558645	8.32377	2.04062	33.953	0.00313341
[truncated: 27,880 more rows]

## Sheet: table 3
id	HR	HR.95L	HR.95H	pvalue
cg00000029	0.036008	0.00173558	0.747055	0.0316782
cg00004818	4940.55	2.2039	1.10754e+07	0.0307171
cg00009421	545.279	2.21151	134446	0.0249352
cg00010168	3.98759e+09	74.7028	2.12856e+17	0.014887
cg00020052	7.24157	1.15207	45.5182	0.034781
cg00029353	271.827	7.72242	9568.26	0.00203529
cg00034019	2.05263e+37	3009.41	1.40003e+71	0.0306591
cg00043510	5.74562	1.30551	25.2868	0.0207462
cg00048759	44.1762	1.33763	1458.95	0.0337547
cg00065071	1.1996e-08	2.50964e-15	0.057341	0.020111
cg00067576	7.24954e+23	9.27395	5.66704e+46	0.0410747
cg00069242	0.000131282	2.37305e-08	0.726279	0.0420832
cg00080060	0.028822	0.00110635	0.750856	0.0329876
cg00084432	0.000367383	4.11434e-07	0.328048	0.0225199
cg00089430	1.97951e+08	3.47971	1.12609e+16	0.0360085
cg00090936	11.2133	1.85222	67.8849	0.00851685
cg00091285	11.0981	1.21312	101.53	0.0330874
cg00101712	10.61	1.37528	81.8535	0.0234726
cg00106420	31344	35.6961	2.75225e+07	0.00275541
cg00107577	3.45621e-05	3.23623e-09	0.369115	0.0299654
cg00108944	752.912	4.50923	125715	0.0111883
cg00109503	26.8307	1.33906	537.606	0.0314867
cg00110724	4.98405e+31	22.849	1.08717e+62	0.0405844
cg00110785	97.2567	6.40388	1477.05	0.000974519
cg00127894	1.86778e+07	112.463	3.102e+12	0.00633317
cg00129981	5.83e-05	2.12056e-07	0.0160282	0.000668022
cg00133595	7.39503	1.833	29.8345	0.00493251
cg00146951	5324.69	11.987	2.36526e+06	0.00580647
cg00152708	25.9152	1.10395	608.356	0.0432402
cg00153856	15.4689	2.44427	97.8968	0.00362174
cg00155514	1.20703e-16	5.57637e-30	0.00261269	0.0193051
cg00155609	2.78401e+09	1.87679	4.12978e+18	0.0435501
cg00156216	439158	3.06991	6.28226e+10	0.0319405
cg00166234	2.23814e+40	2.10632	2.3782e+80	0.0481768
cg00184203	9.80658	1.29444	74.2938	0.0271218
cg00185336	50135.1	1.11775	2.24874e+09	0.0476661
cg00186141	2.60843e-20	7.26278e-37	0.000936816	0.0204229
cg00190795	0.0652161	0.00722576	0.588609	0.0150107
cg00204249	3.02237e+10	1.2076	7.56435e+20	0.0482222
cg00208967	8.45984	1.15865	61.7692	0.0352794
cg00211661	174.229	1.58259	19181	0.0314488
cg00216655	0.016934	0.000608804	0.471025	0.0162319
cg00218649	1.58989e-23	1.43357e-37	1.76325e-09	0.00146497
cg00221625	1.35484e+21	2380.61	7.71059e+38	0.0196633
cg00227110	0.00749391	0.000323517	0.173588	0.00227272
cg00242299	2450.37	6.12737	979919	0.0106803
cg00245890	0.047652	0.00289807	0.783525	0.033111
cg00251536	4.35045e-55	1.10345e-108	0.17152	0.0468156
cg00266579	144381	2.78919	7.4738e+09	0.0319384
cg00270497	7.30347	1.0099	52.8178	0.0488704
cg00281551	5.11676	1.044	25.0777	0.0441078
cg00287312	6.69004	1.12157	39.9054	0.0369897
cg00290892	9.62861	1.66253	55.7647	0.0114971
cg00293996	61.0961	1.06738	3497.11	0.0464215
cg00311654	2.34677e-23	2.50608e-40	2.19758e-06	0.00896492
cg00320608	40.4173	1.63931	996.495	0.0236832
cg00323695	9.19244	1.09626	77.0809	0.040887
cg00328817	8.13352e-11	9.32745e-20	0.0709242	0.0269739
cg00329300	68.7335	1.52663	3094.59	0.0294239
cg00332575	7.82316e+11	5.06808	1.20759e+23	0.0372115
cg00337658	0.000979359	7.26906e-06	0.131949	0.00561347
cg00343312	10.0354	1.73551	58.0285	0.0100034
cg00374101	0.00349833	0.000157383	0.0777612	0.000351453
cg00388197	0.0659204	0.00509986	0.852082	0.0372919
cg00394358	13.1816	1.50495	115.455	0.0198511
cg00394725	4273.12	2.45156	7.44814e+06	0.0281311
cg00399596	1950.54	6.9572	546858	0.00842545
cg00415263	7.2325e+10	6481.56	8.07043e+17	0.0025277
cg00415276	2.58115e-11	1.2237e-18	0.00054444	0.00460507
cg00415642	1.30269e-17	1.04571e-32	0.0162283	0.028355
cg00428179	0.207341	0.0445919	0.964082	0.0447908
cg00438541	2.0059e+21	4392.57	9.16006e+38	0.0180664
cg00443794	381.909	16.2407	8980.81	0.000224097
cg00444019	3.36263e+60	1.78853e+11	6.32214e+109	0.0160599
cg00445475	15.7185	1.14588	215.615	0.0392185
cg00447646	26.8964	2.4858	291.021	0.0067403
cg00457913	62.8218	2.55353	1545.54	0.0112881
cg00467296	0.0679661	0.00631666	0.731303	0.0265468
cg00467420	10.2583	1.54778	67.9898	0.0158369
cg00477673	5.20364e-06	5.41784e-10	0.049979	0.00931285
cg00477978	0.00138124	2.58014e-06	0.739428	0.0399626
cg00487187	12.6741	1.46044	109.989	0.021251
cg00496961	11.3188	1.48915	86.0328	0.0190391
cg00499248	26591.3	31.1707	2.26847e+07	0.00308802
cg00506612	1.2221e-05	1.71159e-10	0.872599	0.0472711
cg00506935	1673.96	3.89912	718662	0.0163992
cg00509007	0.0194224	0.000473066	0.79741	0.0375803
cg00523012	22792.5	14.1364	3.6749e+07	0.00774711
cg00526032	0.0071194	0.00010284	0.49286	0.0221827
cg00526316	5781740343833700	2143.32	1.55966e+28	0.012949
cg00531750	10213.7	1.14502	9.11085e+07	0.0466854
cg00554993	0.0740381	0.00595069	0.921178	0.0429915
cg00555933	25966.5	12.682	5.31668e+07	0.00897626
cg00557872	0.0329849	0.00206059	0.528005	0.0158934
cg00571033	10.005	1.05689	94.7123	0.0446206
cg00576301	31.2641	1.09873	889.611	0.0438962
cg00577935	6.60997	1.20883	36.1438	0.0293497
cg00584008	4.74641e-30	1.25598e-56	0.0017937	0.0305806
cg00590036	259.506	3.71513	18126.8	0.010296
cg00593699	1.6556e+34	415087	6.60346e+62	0.0190289
cg00595243	98.1539	1.03425	9315.13	0.0483293
cg00598261	8.15244e-35	3.01066e-60	2.20756e-09	0.008613
cg00603371	15.8509	1.7381	144.555	0.0142809
cg00606642	3.51496e+06	169.664	7.282e+10	0.00295502
cg00607526	10114.5	14.4267	7.09125e+06	0.00581004
cg00609296	1.85683e+24	7.11214e+06	4.84779e+41	0.00631346
cg00609645	6.37186	1.09438	37.0991	0.0393694
cg00615592	0.00116477	8.08266e-06	0.167851	0.00772892
cg00625334	58.1944	3.6555	926.436	0.00400271
cg00625939	415.193	2.89148	59618.5	0.0173627
cg00626119	0.035399	0.0015717	0.797284	0.035507
cg00630020	9.46993e-15	1.15383e-25	0.000777232	0.0117904
cg00633473	113.22	2.62787	4878.05	0.0137713
cg00648476	282396	256.144	3.1134e+08	0.000445482
cg00651523	12.003	1.77138	81.3325	0.0109077
cg00663077	5.76796	1.25414	26.5277	0.0243961
cg00666422	89.1955	1.68712	4715.65	0.0265331
cg00670017	42.2056	3.68112	483.906	0.00263774
cg00698906	700.256	2.46451	198968	0.0230327
cg00699993	7.71889	1.29993	45.8341	0.0245395
cg00701267	6.52166e-15	2.13366e-28	0.199338	0.0392304
cg00717482	4.32283e+07	3.64207	513082256381384	0.0343886
cg00720839	244184	1.43044	4.16834e+10	0.0435702
cg00734724	4.79068e-21	7.3459e-37	3.12428e-05	0.0117914
cg00737904	1.78047e+18	19318.1	1.64098e+32	0.0104218
cg00748827	0.0015605	2.4987e-05	0.0974575	0.00218589
cg00752045	0.019468	0.000449763	0.842669	0.0404611
cg00753658	407.55	3.735	44470.4	0.0120604
cg00765765	3478.24	3.23161	3.74369e+06	0.0220635
cg00765922	11.4736	2.04997	64.2172	0.00548832
cg00767560	4.62182e+10	2.32019	9.20664e+20	0.042405
cg00781110	7.38031	1.08815	50.0566	0.0407118
cg00784882	90.1339	1.21798	6670.16	0.0403878
cg00789390	2021.02	1.36483	2.99269e+06	0.0410061
cg00797837	9.28692e+10	7052.32	1.22296e+18	0.00253288
cg00817367	4.74453	1.28028	17.5825	0.0198241
cg00818872	44.2324	1.79545	1089.7	0.0204516
cg00830283	0.0877823	0.00853603	0.90273	0.040754
cg00840332	9.84687	1.19849	80.9028	0.0332989
cg00854560	30147.9	3.39601	2.67637e+08	0.0261793
cg00867453	181345735173056	50.9831	6.45043e+26	0.0259744
cg00871610	9.51613	1.08558	83.4179	0.0419417
cg00876681	0.00398499	8.03174e-05	0.197717	0.00554286
cg00884606	29.1342	2.56079	331.461	0.00656983
cg00891593	1.15423e+06	9.03978	1.47377e+11	0.0199663
cg00902265	1.20385e-83	1.01459e-147	1.42843e-19	0.0111993
cg00902873	2.86007e-80	6.66065e-158	0.0122811	0.0446216
cg00906794	0.00271861	2.55433e-05	0.289346	0.0131118
cg00907283	11.6307	1.08449	124.734	0.0426653
cg00910419	148.87	1.4539	15243.4	0.0341387
cg00917003	73.1671	1.77669	3013.14	0.0236388
cg00919002	6.14895e-18	3.77754e-33	0.010009	0.0265816
cg00926502	3821	2.7271	5.35368e+06	0.0256569
cg00946491	0.00213565	1.75552e-05	0.25981	0.0120672
cg00949446	0.00900816	0.000271078	0.299349	0.00842064
cg00950343	0.102399	0.0120838	0.86773	0.0366102
cg00953282	3.58159e+28	3.25794e+08	3.9374e+48	0.00523017
cg00956142	0.0610303	0.00511666	0.727955	0.0270349
cg00958884	55.7741	3.88751	800.189	0.00308562
cg00959249	7.53544	1.33372	42.5747	0.0222597
cg00959636	275.539	6.27726	12094.7	0.00359147
cg00969323	0.0997661	0.010272	0.968971	0.046907
cg00986800	1.29833e-15	2.35933e-30	0.714468	0.0477734
cg00996051	3.49857e-30	1.28107e-55	9.55448e-05	0.0232255
cg01000831	12.2955	1.3363	113.134	0.0266923
cg01001098	10.3826	1.63676	65.8607	0.013039
cg01003902	3.00601e+92	5.44019e+26	1.66099e+158	0.00583295
cg01021847	2.47252e+28	1.73644e+13	3.52062e+43	0.00024029
cg01022087	0.000332961	2.8473e-07	0.389361	0.0263058
cg01027411	0.000308619	1.23e-07	0.774355	0.0429707
cg01028142	0.111291	0.0135246	0.915795	0.0411751
cg01030534	4.05125	1.00759	16.289	0.0487681
cg01043119	5.13063	1.19305	22.0639	0.0280109
cg01044261	433.103	2.62279	71518.5	0.0198042
cg01048372	0.05769	0.00370308	0.898749	0.0417343
cg01048749	504969	4.46402	5.71219e+10	0.0269699
cg01080998	78.4448	2.54629	2416.69	0.0126177
cg01083340	1.55841e+10	796.076	3.05078e+17	0.00614916
cg01089097	28167.2	1.26873	6.25341e+08	0.0447946
cg01090089	8.05365	1.36638	47.4695	0.0211746
cg01094748	13.4805	1.14317	158.965	0.0388048
cg01100175	24.4308	1.52882	390.407	0.0238101
cg01102270	52.0724	3.53088	767.949	0.00399231
cg01108697	6.73474e+33	4.82811e+12	9.3943e+54	0.00171463
cg01119912	2.13891e-05	2.85e-09	0.160523	0.0181882
cg01134282	741.96	1.27194	432807	0.0419525
cg01149259	3.95256e+102	7.89333e+20	1.97924e+184	0.013844
cg01152019	15.2544	1.18515	196.343	0.0365931
cg01153132	25490.1	6.24341	1.04069e+08	0.0167703
cg01153451	603.982	3.14462	116006	0.0169845
cg01163837	1258.8	8.83377	179378	0.0047881
cg01166827	620.905	1.08737	354546	0.0470524
cg01181415	5.63335	1.11502	28.4609	0.0364652
cg01185080	0.0322638	0.00155072	0.67127	0.0265995
cg01192538	0.00233254	1.56914e-05	0.346736	0.0175477
cg01196495	3.48607e+06	44.4173	2.73603e+11	0.00880136
cg01205124	1.50935e-06	2.85061e-09	0.00079917	2.8057e-05
cg01206472	1.81965e+18	115536	2.86591e+31	0.00669105
cg01215762	9.89459	2.13621	45.8303	0.00338498
cg01215963	5.58518e+07	765.412	4.07548e+12	0.00179478
cg01224524	26.3325	1.16619	594.584	0.0397213
cg01224730	24197.4	17.3615	3.37249e+07	0.0062822
cg01237565	12.2562	1.86333	80.6157	0.00911956
cg01250490	1323.52	3.2319	542009	0.0191702
cg01255414	11.7313	1.63088	84.3862	0.0144526
cg01260170	1866.6	17.6784	197088	0.001534
cg01282204	337054	31.3974	3.61831e+09	0.00719196
cg01283246	9.46383	1.40107	63.9255	0.0211118
cg01300410	2764026684274790	4552.71	1.67809e+27	0.0102151
cg01305913	28.9922	1.92184	437.368	0.0150245
cg01306410	107.76	1.8147	6398.95	0.0247069
cg01307730	0.000235936	2.00934e-07	0.277037	0.0205642
cg01307939	10.6486	1.15686	98.0172	0.036742
cg01312658	0.000515622	6.26319e-06	0.0424489	0.000768431
cg01322400	24.7054	1.16435	524.205	0.0396296
cg01329309	0.0237236	0.000977217	0.575933	0.0215036
cg01333788	0.0440281	0.00322102	0.60182	0.0192557
cg01340435	1898.45	1.58141	2.27905e+06	0.0369195
cg01354961	7.59361	1.173	49.1585	0.0333863
cg01356198	0.00779382	0.000109871	0.552861	0.0255807
cg01364423	542253	102.626	2.86515e+09	0.00253778
cg01381374	59.2358	1.82315	1924.62	0.0215552
cg01386121	7.40836e+12	1.01513	5.4066e+25	0.049884
cg01393115	154.125	1.09772	21639.8	0.0458335
cg01394819	11.5469	1.34161	99.3815	0.0259109
cg01397139	7.81418	1.23543	49.4253	0.0289173
cg01398050	9.07023e+17	783.107	1.05055e+33	0.0194662
cg01400401	6.33798	1.22868	32.6936	0.0273848
cg01414882	15.2681	1.65705	140.681	0.0161416
cg01416168	0.00414142	2.72967e-05	0.62833	0.0322482
cg01419567	4.74473	1.11557	20.1802	0.035028
cg01427957	10.0673	1.0944	92.6073	0.0413863
cg01431908	14.7213	1.24791	173.665	0.0326911
cg01431972	310.134	14.6503	6565.25	0.00022997
cg01438892	5.28154e-23	7.53051e-45	0.370422	0.0456452
cg01448258	65.9302	3.90284	1113.75	0.00368343
cg01450642	12.6397	1.43625	111.235	0.0222404
cg01451391	7.90797	1.18222	52.8969	0.0329574
cg01453349	7568.85	4.09237	1.39986e+07	0.01996
cg01460969	1.42944e+27	6.21777e+10	3.28624e+43	0.00114216
cg01479473	0.059237	0.00511725	0.685723	0.0237026
cg01482645	8.82923	1.297	60.1044	0.0260341
cg01485075	5.9613	1.14366	31.0732	0.0340643
cg01497527	0.0899687	0.0100431	0.805963	0.0313347
cg01503640	1.03594e+52	5.76277e+19	1.86226e+84	0.00157378
cg01505148	1506207311100130	135.665	1.67225e+28	0.022587
cg01505406	17.4469	2.24185	135.779	0.00631221
cg01509203	8.70689e-07	4.68108e-12	0.16195	0.0241943
cg01513081	39.061	3.98222	383.144	0.00165447
cg01515543	0.0187346	0.000797004	0.440383	0.0135464
cg01531542	4.41134e+07	6.58173	295665617437317	0.0281688
cg01532168	9.00878	1.27705	63.5515	0.0274328
cg01532206	82.2682	1.64766	4107.69	0.0270889
cg01562552	218.776	1.33334	35897.1	0.0384041
cg01563031	7.56668	1.32756	43.1279	0.0226642
cg01564343	0.0279473	0.00104841	0.744989	0.032703
cg01565314	10.4294	1.01767	106.884	0.0483003
cg01566527	2.95542e+35	9.61981e+12	9.07969e+57	0.00199113
cg01567634	13.9546	1.5898	122.489	0.017394
cg01571169	1.35038e+29	430.609	4.23474e+55	0.0311767
cg01573616	112320	14.8128	8.51682e+08	0.0107312
cg01574287	3.40197e+06	1.0747	1.0769e+13	0.0489075
cg01578341	303.955	2.12102	43558.5	0.0240217
cg01581360	48.3088	1.64896	1415.29	0.0244363
cg01584401	1.02192e-12	1.22115e-24	0.85519	0.0487088
cg01587454	5.24535e-05	4.4793e-08	0.061424	0.00625927
cg01589580	0.00349872	3.47259e-05	0.352504	0.0162606
cg01596520	0.00724913	6.47228e-05	0.811923	0.0407065
cg01601746	6.8653	1.28213	36.7609	0.0244326
cg01603981	0.000740918	8.57164e-07	0.640438	0.0366968
cg01605945	1.44061e+17	1.0597	1.95844e+34	0.0496642
cg01607625	25.4788	1.40545	461.895	0.0285102
cg01613306	5.57534e+26	2.95646e+07	1.05141e+46	0.00653601
cg01616356	1303.62	4.96585	342222	0.0116078
cg01622018	0.0355984	0.00137302	0.922963	0.0446188
cg01623485	0.0963838	0.0142725	0.65089	0.0163677
cg01637551	81.2131	7.0881	930.513	0.000409391
cg01648509	9457.93	7.96298	1.12335e+07	0.0112656
cg01650726	292.043	12.2073	6986.72	0.000457353
cg01651169	0.00513999	5.93182e-05	0.445386	0.0205993
cg01656216	0.0748115	0.00787059	0.711098	0.0240258
cg01657995	0.0391569	0.00173671	0.882854	0.0415154
cg01664130	16685152545260	12.4088	2.24351e+25	0.0326216
cg01667892	20.6489	1.28214	332.55	0.0327415
cg01668383	0.00940217	0.000738141	0.119761	0.000324836
cg01671575	1.90248e-06	1.71116e-09	0.00211519	0.000232353
cg01689354	0.0710578	0.00516099	0.97834	0.0481174
cg01689470	0.0414919	0.00332126	0.518352	0.0135117
cg01718447	7.54555	1.38735	41.0389	0.0193427
cg01740367	2.53725e+13	297.858	2.16131e+24	0.016235
cg01741041	0.021498	0.000521747	0.8858	0.0429825
cg01741836	0.0844449	0.0088206	0.808442	0.031996
cg01741932	1.69461e-25	3.26947e-46	8.78345e-05	0.0190902
cg01743835	0.041574	0.0028635	0.603596	0.0198164
cg01743841	6.07512	1.23628	29.8533	0.0263454
cg01745499	239.818	4.7063	12220.4	0.00629057
cg01749347	5.40948	1.08489	26.9728	0.0394603
cg01753648	1.51593e-06	2.689e-10	0.00854603	0.00236085
cg01777228	86.5438	1.9329	3874.92	0.0214637
cg01781805	3.92035e+11	5286	2.90751e+19	0.0038874
cg01783070	14.2355	2.43003	83.3932	0.00323613
cg01792640	0.0590384	0.00620446	0.561779	0.0138308
cg01795122	0.000169247	3.16541e-08	0.904927	0.0473927
cg01809579	6.34817e+17	179976	2.23915e+30	0.00542165
cg01817965	14.2801	1.65196	123.441	0.0156879
cg01818597	1.86668e+10	479.999	7.25939e+17	0.00799323
cg01840183	10.5977	1.01224	110.954	0.0488251
cg01845178	1548758430928430	4423.7	5.42228e+26	0.00991033
cg01856069	314.337	1.12062	88172.5	0.0455475
cg01865609	10.0464	1.48509	67.9615	0.0180096
cg01877606	265.25	2.17042	32416.5	0.0228456
cg01880902	2.91324e-09	2.44296e-17	0.347405	0.0383222
cg01883408	0.00265204	7.56552e-06	0.929657	0.0472155
cg01889883	3.33174e+13	1224.73	9.06363e+23	0.0110853
cg01893212	3.95718	1.0674	14.6705	0.0396356
cg01896341	104.464	2.70515	4034.09	0.0126384
cg01907584	164.489	7.11873	3800.78	0.00144734
cg01915283	39.1412	2.45661	623.636	0.00942383
cg01915994	1767.11	36.3858	85821.1	0.000160534
cg01920524	4504.86	6.43135	3.15544e+06	0.0118446
cg01926858	4.88087e+06	66.3263	3.59177e+11	0.00706862
cg01930679	1.39509e+33	2177.57	8.93784e+62	0.0292978
cg01933559	0.000177432	4.73964e-07	0.066423	0.00427728
cg01933576	16440.5	19.0088	1.42192e+07	0.00490105
cg01942558	0.080001	0.012334	0.518904	0.0081046
cg01947862	7.14215e+17	4040.21	1.26257e+32	0.0140461
cg01950665	555.014	8.50653	36212.2	0.00303447
cg01951637	7.42423	1.35458	40.6909	0.0209098
cg01959355	7.48748e-44	1.02651e-71	5.46143e-16	0.00241665
cg01963476	2.70309e+13	113.591	6.43248e+24	0.0206643
cg01966674	720.58	2.4236	214242	0.0235348
cg01975877	6.40594e+07	3.25209	1261833997360850	0.0359424
cg01995480	6.24739	1.18064	33.0583	0.0311378
cg02001410	12.4799	1.56816	99.318	0.017075
cg02004044	0.0575973	0.00457006	0.725909	0.0272628
cg02007844	50.208	6.41667	392.858	0.000190769
cg02011639	28.7015	1.07502	766.291	0.0451636
cg02013274	5.02459e-06	1.09135e-10	0.231333	0.0259351
cg02016764	17.7229	2.79958	112.196	0.00226301
cg02024246	0.000204577	6.9834e-08	0.599304	0.0370083
cg02025083	3.62011e-06	1.8476e-11	0.709309	0.0438829
cg02028970	1.47157e+22	2.12801e+11	1.01763e+33	6.11849e-05
cg02043159	4.81512	1.13976	20.3424	0.0325251
cg02051806	0.0925771	0.00900411	0.951845	0.0453415
cg02052217	0.0093386	9.7999e-05	0.889901	0.0444171
cg02053054	3.74085e-08	2.24773e-12	0.000622583	0.000563804
cg02067405	210.168	14.1032	3131.97	0.000104478
cg02068689	0.00057415	4.76572e-07	0.691707	0.0392268
cg02081364	1139732085317070	8.13697e+06	1.5964e+23	0.000291676
cg02082083	0.00751443	0.000198278	0.284785	0.00835892
cg02089185	0.000362808	1.03539e-06	0.12713	0.0080511
cg02090654	0.0774344	0.0107795	0.55625	0.010991
cg02097190	2.82243e-07	3.30965e-13	0.240693	0.0304358
cg02112681	8.14827e+44	1.01329e+07	6.55235e+82	0.0202217
cg02113641	46.9031	1.05917	2077.01	0.0466254
cg02115818	25.9105	1.45632	460.994	0.0266983
cg02117903	1.07533e+28	587.527	1.96813e+53	0.0296454
cg02120774	3.54728	1.07936	11.658	0.0369997
cg02124498	0.0549003	0.00456175	0.660721	0.0222275
cg02140020	0.0337029	0.00157459	0.721385	0.0300904
cg02147981	1.0281e+08	3073.41	3.43911e+12	0.000518925
cg02150654	472.277	1.89462	117726	0.0287485
cg02150988	25.1768	1.88435	336.388	0.0147284
cg02173749	5.37016	1.13141	25.4891	0.0344008
cg02177646	2.62477e+06	1.23174	5593253277283	0.046812
cg02183491	91.8941	1.75744	4805.02	0.0251385
cg02190350	44.645	1.78344	1117.61	0.0207727
cg02192746	0.0267473	0.000791352	0.904043	0.0437867
cg02201215	14.8119	1.74382	125.81	0.0135334
cg02209504	4.25814e+16	1893.38	9.57641e+29	0.0146452
cg02216667	1.13243e+06	10.1074	1.26877e+11	0.0187772
cg02217035	758232	6.52861	8.8061e+10	0.0228897
cg02218809	23078.4	1.43742	3.70531e+08	0.0420117
cg02219962	25150.5	3.77429	1.67594e+08	0.0240932
cg02232988	0.0214389	0.0020755	0.221453	0.00125809
cg02238715	510.341	1.79553	145054	0.0305404
cg02240622	0.0246752	0.00136071	0.44746	0.0122841
cg02244028	0.00274729	2.68202e-05	0.281414	0.0125322
cg02245020	5.51392	1.00438	30.2709	0.0494154
cg02246130	0.00128332	4.64933e-06	0.354227	0.02024
cg02250594	0.00352985	3.91063e-05	0.318615	0.013978
cg02257405	78.5048	3.14547	1959.33	0.00785819
cg02257712	1.03018e+27	2.29396e+07	4.62635e+46	0.00705898
cg02266399	32.2357	1.61995	641.467	0.0228398
cg02267312	1.41605e+09	10.5474	1.90114e+17	0.0273361
cg02282892	0.00157421	7.8421e-06	0.316006	0.0170413
cg02283775	9.13479e-09	1.86161e-15	0.0448237	0.0185236
cg02285263	212.556	10.5631	4277.16	0.000466759
cg02287630	5.0746e+16	22952	1.12197e+29	0.00799367
cg02290550	0.0173656	0.000385458	0.782353	0.0369513
cg02294420	0.00081955	7.7754e-06	0.086383	0.00278548
cg02300154	5.29067	1.04741	26.7243	0.0437986
cg02316735	4.49459e-05	6.11736e-08	0.033023	0.00295047
cg02318535	18.8181	1.37687	257.194	0.0278306
cg02318926	10.6241	1.00998	111.757	0.0490411
cg02322908	1930.87	3.15467	1.18182e+06	0.0208395
cg02325324	21.3688	1.05821	431.508	0.0458399
cg02329527	162.219	4.0863	6439.84	0.00674039
cg02332525	32.0966	1.41567	727.705	0.0293878
cg02333352	2.23739e+06	20.6487	2.42432e+11	0.0134425
cg02356786	8.36236	1.25412	55.7594	0.0282441
cg02357751	181.516	3.23187	10194.7	0.011383
cg02358172	1501.48	2.78823	808553	0.0226349
cg02363969	881.349	8.07966	96139.8	0.00461542
cg02367696	16.4577	1.92828	140.464	0.0104616
cg02370395	4.85481	1.13932	20.687	0.0326527
cg02378269	5.827e-12	4.37611e-19	7.75893e-05	0.00199678
cg02378501	27268.3	65.2304	1.1399e+07	0.000910911
cg02384122	2.13418e+12	115.32	3.94967e+22	0.0185942
cg02392179	22.8333	3.64848	142.897	0.000828063
cg02394578	5.38025e+12	38.687	7.48239e+23	0.025143
cg02397499	3.69277e+11	6.30997	2.16111e+22	0.0352398
cg02398612	415.537	16.506	10461.1	0.000248837
cg02401132	776.794	1.64515	366780	0.0341386
cg02401978	16.0043	1.40745	181.986	0.0253837
cg02406285	155.94	1.96821	12355	0.0236052
cg02439438	3.27152e-17	3.46162e-30	0.000309186	0.0127699
cg02440537	8.78597e+39	5.19554	1.48576e+79	0.0459645
cg02442436	20.8645	1.56573	278.036	0.0214885
cg02444300	1.26014e+07	24.1247	6.58223e+12	0.0149398
cg02444433	35.9787	1.17764	1099.21	0.040006
cg02444961	13.9033	1.50849	128.142	0.0201924
cg02450004	14.5397	1.50671	140.308	0.0206468
cg02450613	9.43398	1.5963	55.7541	0.0132897
cg02457346	1001.84	5.56096	180489	0.00912237
cg02461883	6.3922e-27	2.17547e-49	0.000187823	0.0223118
cg02467990	5.12585	1.19443	21.9975	0.0278764
cg02469461	865337	49.8368	1.50252e+10	0.006056
cg02475871	3.04426e+11	6.41553	1.44455e+22	0.0350174
cg02477834	1662.12	5.14629	536822	0.0118787
cg02479196	1.51292e-22	3.10849e-38	7.36343e-07	0.00640662
cg02482497	5.69509	1.13397	28.6021	0.0346304
cg02483188	1.53922e+10	131.59	1.80044e+18	0.0133317
cg02485479	424.69	1.27192	141803	0.0412416
cg02489438	6.33728e-06	5.92949e-10	0.0677312	0.0114466
cg02490907	5.10928e-33	3.59648e-59	7.25841e-07	0.0155181
cg02495413	17358.9	1.62241	1.8573e+08	0.0391897
cg02498206	0.00290135	2.7231e-05	0.309126	0.0141735
cg02503395	47.3761	1.03004	2179.03	0.0482549
cg02504416	5.74688	1.16236	28.4135	0.0319952
cg02511809	6.07988	1.0301	35.8846	0.0462933
cg02519681	103.003	4.57217	2320.46	0.0035408
cg02519751	11.5848	2.26982	59.1274	0.00322332
cg02523640	8.08288	1.13109	57.7609	0.0372754
cg02529035	297.465	2.22248	39813.8	0.0226299
cg02534657	18782.7	4.40138	8.01541e+07	0.0210301
cg02536026	6.98651e+08	20041.7	2.43549e+13	0.000135522
cg02550119	0.0822621	0.0116033	0.583201	0.0124349
cg02557269	5.29581e+07	14.4455	194148155320013	0.0210972
cg02567751	0.00239313	9.38906e-05	0.0609972	0.000259368
cg02568479	123.528	2.24589	6794.22	0.0184884
cg02583938	66.3019	6.56197	669.912	0.000379186
cg02590345	182.404	1.00385	33143.5	0.0498311
cg02597493	9.50645e+12	6.09223	1.48341e+25	0.0369686
cg02598797	2.71783e-17	3.81115e-29	1.93815e-05	0.00615868
cg02604675	777.83	12.2373	49440.7	0.00167679
cg02623114	0.034653	0.00120612	0.995614	0.0497008
cg02632108	0.00204633	1.13311e-05	0.369557	0.0195206
cg02634421	1.02954e+06	6.95732	1.52351e+11	0.0226478
cg02639993	79.987	5.71091	1120.3	0.00113882
cg02642822	7.5311	1.13193	50.1069	0.0367862
cg02645450	1128150320906200	95.9925	1.32586e+28	0.0239946
cg02650317	7.5819	1.51313	37.991	0.013752
cg02658693	26.2642	1.82828	377.297	0.0162281
cg02671540	7.07449e+13	5.12796	9.75989e+26	0.0388416
cg02671819	0.00703603	5.45381e-05	0.907727	0.0456076
cg02677192	0.0264212	0.000742844	0.939738	0.046144
cg02680314	99.8579	2.87768	3465.16	0.0109573
cg02683985	2.95459e-23	2.46637e-39	3.53945e-07	0.00602625
cg02690368	9427.39	3.25687	2.72887e+07	0.0244291
cg02692313	8.37768	1.15259	60.894	0.0357039
cg02694955	331754300480807	2517.06	4.3726e+25	0.0104854
cg02697989	0.00267598	2.42581e-05	0.295194	0.0135714
cg02710004	0.00137631	5.58005e-06	0.339467	0.0190573
cg02714994	0.038433	0.00149582	0.987479	0.0491174
cg02720618	63.9033	4.68046	872.485	0.00182574
cg02723975	7.0839e+10	1671.42	3.00234e+18	0.00530014
cg02725025	863.439	1.74495	427247	0.0326925
cg02730156	16.3784	1.39966	191.655	0.0258887
cg02731774	24.4088	3.20351	185.981	0.00204474
cg02737746	0.0102408	0.000206238	0.508514	0.0214834
cg02741216	7.93887	1.69141	37.2623	0.00863537
cg02745211	7.74141	1.53215	39.1146	0.0132789
cg02749148	553.863	3.13896	97728.2	0.0166947
cg02754945	195.316	12.2414	3116.35	0.000189645
cg02756107	0.0768966	0.00795929	0.742916	0.0266394
cg02761308	0.0156152	0.000490143	0.497476	0.0185066
cg02767202	48311.9	44.385	5.25862e+07	0.00250207
cg02767759	1.61134e+08	5.27101	4925846232396880	0.0316355
cg02767771	5.78281	1.35815	24.6224	0.0175917
cg02771034	4.86236e+06	1.45481	1.62513e+13	0.0445505
cg02775129	30.3476	1.30798	704.125	0.0333933
cg02792602	0.00290663	2.30184e-05	0.367032	0.0179825
cg02796545	25.5021	2.26117	287.619	0.00879388
cg02798066	1958.52	4.64324	826105	0.013978
cg02800571	0.0829103	0.0102796	0.668713	0.0193996
cg02804087	8.36629	1.74581	40.093	0.00788571
cg02804564	6.1367e+11	6.64975	5.66324e+22	0.0351144
cg02825211	9.42545	1.20548	73.6961	0.0325115
cg02834722	37085.1	3.01676	4.55888e+08	0.02854
cg02842227	28.0861	2.03936	386.804	0.0126835
cg02862354	3060858202601100	11852.9	7.90426e+26	0.00782275
cg02864757	22.7908	2.1241	244.535	0.00981763
cg02879081	0.0844784	0.0103414	0.690098	0.0211053
cg02882448	942.834	14.0424	63303.7	0.00141822
cg02891495	8.72653e+09	1553.17	4.90304e+16	0.00389387
cg02895639	7.584	1.7776	32.3566	0.00619781
cg02899206	4.52479	1.16349	17.5967	0.0293693
cg02908189	302.197	1.22036	74832.6	0.0422775
cg02910574	0.0429733	0.00282179	0.654444	0.0235062
cg02913364	598872231820571	81453.3	4.40311e+24	0.00332994
cg02915739	0.0322665	0.00116209	0.895911	0.0428902
cg02915746	9839.43	40.577	2.38594e+06	0.00103147
cg02919030	1.00335e-11	1.4098e-20	0.00714079	0.0148852
cg02919960	19.5682	1.63077	234.807	0.018991
cg02921583	301999	70.1919	1.29934e+09	0.0031184
cg02928278	0.000280589	2.11213e-06	0.0372751	0.00104316
cg02935132	22.2863	1.33377	372.389	0.0307399
cg02935904	223.864	1.73006	28967.4	0.0291911
cg02936740	0.0111013	0.000578947	0.212866	0.00282108
cg02936752	559.201	2.23726	139772	0.0247158
cg02951206	370.181	6.93699	19754	0.00356292
cg02965039	133.002	4.03808	4380.69	0.00609198
cg02969798	41070.6	3.91757	4.30571e+08	0.024509
cg02978204	1.00085e-05	2.6232e-09	0.0381858	0.006219
cg02999224	0.0545645	0.00331021	0.899422	0.0419414
cg03000503	0.00970608	0.000339383	0.277586	0.00674778
cg03004578	1.48723e-48	6.6881e-90	3.30713e-07	0.0233805
cg03016867	0.0396248	0.00159772	0.982727	0.0487696
cg03024587	94.0053	7.58369	1165.26	0.000404132
cg03029060	1.24567e-18	2.82101e-30	5.50052e-07	0.00258242
cg03033106	0.0683243	0.0070942	0.658032	0.0202272
cg03044510	2.51498e-25	3.83921e-49	0.164751	0.0429274
cg03048354	4.52249e-25	6.01242e-49	0.340177	0.0456727
cg03048535	316.428	5.89526	16984.3	0.0046113
cg03063639	5.54468	1.3887	22.1384	0.0153159
cg03067903	0.00492283	0.000142613	0.16993	0.00327322
cg03072286	14.2245	1.0344	195.606	0.0471161
cg03082813	3.99595e-08	6.43919e-14	0.0247975	0.0123073
cg03086663	0.00135339	4.03857e-06	0.453546	0.0259819
cg03094193	8860.14	4.40576	1.7818e+07	0.0191771
cg03103178	160.236	7.6788	3343.69	0.00105663
cg03109827	11.1278	1.4666	84.432	0.0197883
cg03110368	12.0656	2.06796	70.3979	0.00565173
cg03112087	9.96996	1.32059	75.2695	0.0257755
cg03112382	20.8957	1.08352	402.973	0.0441052
cg03113285	2.96565e+10	12.1433	7.24274e+19	0.02879
cg03129172	188.774	1.17759	30261.3	0.0430658
cg03131556	17339.1	24.4123	1.23152e+07	0.00357107
cg03137447	4.15496e-23	4.29243e-44	0.0402189	0.0365906
cg03139693	3.97323e+11	49664.1	3.17867e+18	0.000990228
cg03139797	2.72702e+19	67.2697	1.10549e+37	0.0305087
cg03140968	48.669	4.5265	523.29	0.00134595
cg03141856	6078.64	2.31004	1.59953e+07	0.0301329
cg03144232	23.2195	2.95718	182.318	0.00277913
cg03164238	55.5752	1.36555	2261.8	0.0336093
cg03170670	0.0115821	0.000166849	0.803987	0.0393209
cg03173827	56.6392	1.37225	2337.76	0.0334465
cg03175653	10.5059	1.44433	76.4189	0.0201737
cg03188641	6176.82	3.87512	9.84565e+06	0.0203407
cg03194064	8.86576	1.41337	55.613	0.0198456
cg03202416	1.71123e+06	1.68474	1.73814e+12	0.0419637
cg03225210	8.34991	1.39398	50.0157	0.0201442
cg03226958	177.551	10.2313	3081.16	0.000375032
cg03241244	9.85072	1.20538	80.5031	0.0328231
cg03242698	7.95395	1.03059	61.3873	0.0467159
cg03243965	138517	15.2042	1.26195e+09	0.0109267
cg03249020	49.7978	1.39853	1773.16	0.0320342
cg03265892	1.73642e+41	1.40869e+06	2.14041e+76	0.0212564
cg03266158	5.67958e+06	4.77567	6.75456e+12	0.0293295
cg03272292	16460.8	103.352	2.62171e+06	0.000174893
cg03275056	3391.14	2.08657	5.51135e+06	0.0311659
cg03276813	898046466340084	6740.98	1.19639e+26	0.00842561
cg03298319	5.44539	1.12073	26.4581	0.0356165
cg03298716	32.5889	1.20404	882.059	0.0384237
cg03306374	8.18045	1.16629	57.3782	0.0344517
cg03314158	2336.19	1.08184	5.0449e+06	0.0476985
cg03321231	158.181	2.10991	11858.9	0.0215082
cg03326215	0.00962598	0.000137638	0.673209	0.0321491
cg03333149	0.00161557	1.46009e-05	0.178762	0.00742921
cg03341697	1.70751e+10	1.95943	1.48797e+20	0.0436366
cg03348196	190.565	1.21573	29871.1	0.0417796
cg03357798	6.39209	1.08184	37.768	0.0406822
cg03359043	73.5995	1.87888	2883.04	0.0216208
cg03369269	10.9563	1.44529	83.0572	0.02054
cg03379367	4.42033e-47	1.45089e-91	0.0134672	0.041113
cg03383056	75.7104	1.04907	5463.95	0.0474898
cg03383382	14.1292	1.14679	174.081	0.038747
cg03383789	3012.93	1.08692	8.35186e+06	0.0476395
cg03396151	5.48998	1.02015	29.5444	0.0473449
cg03419151	0.0171765	0.000349618	0.843867	0.0408155
cg03425110	7.56229	1.29894	44.027	0.0243882
cg03429645	31.8192	1.11472	908.266	0.043024
cg03431079	53.6057	2.60599	1102.68	0.00985747
cg03437186	6.1207	1.24806	30.0169	0.0255421
cg03437204	179.574	5.63657	5720.97	0.00329098
cg03438742	125223	1.56216	1.00379e+10	0.0416109
cg03445663	1.00123e+36	1.91415e+08	5.23717e+63	0.0109097
cg03448532	16295	1.98215	1.3396e+08	0.0349686
cg03450948	9.09081	1.85025	44.6658	0.00657712
cg03465499	14.2676	1.71053	119.006	0.0140505
cg03469077	0.000416907	1.75757e-07	0.988931	0.0496728
cg03471346	0.0745148	0.0106444	0.521629	0.00891112
cg03477792	715609	185.439	2.76153e+09	0.00137662
cg03483626	0.0431151	0.00192341	0.966463	0.0475393
cg03502002	7.55541	1.45579	39.2119	0.0160864
cg03503642	0.0435579	0.00355766	0.533297	0.0142122
cg03505866	1154.6	4.08915	326009	0.0143213
cg03506640	8.99346	1.21636	66.4955	0.0314097
cg03514404	6.79535	1.47267	31.3559	0.0140459
cg03524083	16.1612	1.33645	195.432	0.0286691
cg03524572	5.76317	1.57415	21.0996	0.00816438
cg03530210	2.41403e-27	8.61117e-54	0.676742	0.048549
cg03531787	630.26	1.54989	256294	0.0354734
cg03532274	13.4174	1.25755	143.157	0.0315799
cg03532709	8987.77	12.0064	6.72809e+06	0.00701728
cg03537032	17.4375	2.8445	106.896	0.00200194
cg03546687	212.316	2.57899	17478.9	0.0172677
cg03546712	1.13961e+09	1298.02	1000530636025640	0.00282077
cg03549571	9.04628	1.01372	80.7277	0.0485908
cg03549582	6701.22	4.96255	9.04906e+06	0.0165958
cg03556393	43.6498	1.31982	1443.61	0.0343945
cg03559454	745.601	1.89842	292833	0.029984
cg03574289	6290.74	13.6252	2.90443e+06	0.00519941
cg03584380	1.80332e+06	2.27612	1.42873e+12	0.0376499
cg03584847	2.96556e+06	84.3061	1.04317e+11	0.00526699
cg03586649	1.07863e+16	19.4913	5.969e+30	0.0330531
cg03589123	1.85787e-06	1.07043e-10	0.0322454	0.00806058
cg03592345	79.6323	2.06582	3069.63	0.018806
cg03593358	7.76633e-05	1.21945e-08	0.494616	0.0342186
cg03596635	2.63632e+10	27.4164	2.53504e+19	0.0229829
cg03605226	5.23327	1.00239	27.322	0.0496706
cg03608502	0.0238469	0.00158419	0.358969	0.00692356
cg03609960	19.8043	2.33799	167.755	0.00616185
cg03613662	0.00776785	0.000207596	0.290657	0.00857476
cg03617700	5.21172e-06	1.49024e-10	0.182266	0.0226752
cg03623155	176.756	7.43121	4204.24	0.00137232
cg03625010	7.62407	1.28386	45.2747	0.0254256
cg03629151	2.39887e-05	8.07041e-09	0.0713049	0.0091292
cg03641066	0.0234238	0.000926452	0.592232	0.0227369
cg03644378	3.73834e+09	39.7035	3.51989e+17	0.0186249
cg03649143	0.0497503	0.00465958	0.531184	0.013007
cg03657040	0.00760536	0.000172424	0.335462	0.0115597
cg03666309	0.0197615	0.000727662	0.536674	0.0198369
cg03667968	5.22792	1.25474	21.7823	0.023109
cg03671597	21.335	1.98722	229.054	0.0115034
cg03673688	0.0341777	0.00198496	0.588483	0.0200663
cg03678819	1.25191e+09	1.13146	1.38517e+18	0.0486566
cg03688058	1.46379e-06	4.78067e-12	0.448195	0.0371162
cg03697115	1.96672e+44	144.564	2.67563e+86	0.039356
cg03700449	11.9534	1.72332	82.9112	0.0120479
cg03701001	43.0387	1.05886	1749.37	0.0465669
cg03706826	0.000155251	4.30744e-07	0.0559562	0.00350234
cg03720390	0.0373001	0.0017411	0.799091	0.0354301
cg03724423	16.3869	1.27964	209.847	0.0315952
cg03730492	1285.51	9.25056	178642	0.00446002
cg03761649	104433	36.9986	2.94776e+08	0.00436244
cg03763873	2.52842e-05	6.34906e-09	0.100691	0.0123233
cg03771580	0.0196994	0.000680645	0.570147	0.0221845
cg03775422	10.5623	1.47233	75.7722	0.0190397
cg03778155	13.3115	2.41228	73.4559	0.00297405
cg03779241	5.53826	1.37644	22.2837	0.0159624
cg03793131	1.36324e-16	8.89145e-32	0.209011	0.0405886
cg03797768	11887.5	53.9634	2.61868e+06	0.000652246
cg03817667	25.9347	3.20995	209.539	0.00225804
cg03820379	2.3926e-06	9.53103e-09	0.000600618	4.41077e-06
cg03825488	0.00747737	0.000245163	0.228057	0.00499047
cg03833605	3.37096e-10	4.23025e-18	0.0268621	0.0187925
cg03839625	96046.8	2.8814	3.20157e+09	0.0308401
cg03862999	2.4551e+13	94.2338	6.39637e+24	0.02151
cg03867871	6.37054e+20	33.2523	1.22048e+40	0.0344598
cg03877960	4.48117e+09	97.1033	2.06799e+17	0.0135809
cg03884213	99323.3	12.5437	7.86459e+08	0.0119988
cg03888365	2.18772e+11	17.2424	2.77579e+21	0.0278174
cg03900646	762.848	35.0275	16613.7	2.41891e-05
cg03902093	30497.3	1.36254	6.82609e+08	0.0433316
cg03909500	25.8896	1.01871	657.963	0.0487018
cg03917423	2.32218e-12	1.65336e-21	0.00326154	0.0126761
cg03930357	4.86581e+25	329427	7.18704e+45	0.0125548
cg03930477	5682.78	2.86762	1.12616e+07	0.0256187
cg03940157	96.8266	1.94706	4815.16	0.0217755
cg03943826	1605.96	5.2033	495669	0.0116063
cg03948727	0.0341507	0.00314994	0.370251	0.00548597
cg03950873	0.0235135	0.00184951	0.298936	0.00384306
cg03951180	8.14248e+17	14833.7	4.46954e+31	0.0106188
cg03968225	1.51543e+22	557434	4.11981e+38	0.0081629
cg03970036	8.94932	1.763	45.4285	0.00819214
cg03972398	41.8452	2.32549	752.967	0.0113317
cg03980370	0.0546637	0.00308505	0.968581	0.0475095
cg03982507	14700.8	11.4232	1.89189e+07	0.00862194
cg03984733	1374863296912900	113436	1.66636e+25	0.00325604
cg03988595	57.064	1.27971	2544.56	0.0368652
cg03992830	0.115573	0.0152282	0.877128	0.0369111
cg03999130	5886.99	7.3308	4.72754e+06	0.0109678
cg04001014	13.2709	2.72113	64.7217	0.00138287
cg04005938	5456.59	2.31952	1.28365e+07	0.029827
cg04010684	5.15334	1.11897	23.7333	0.0353591
cg04013650	47.2785	2.31668	964.854	0.0122125
cg04014105	6.71413	1.17763	38.28	0.032028
cg04017193	171.566	1.34564	21874.2	0.0375273
cg04027074	3.8771e-27	2.66953e-49	5.63091e-05	0.0195031
cg04028874	149.913	1.68979	13299.8	0.0285826
cg04034767	4.54925	1.32614	15.6059	0.0160059
cg04035403	4.32532e+06	1.01395	1.8451e+13	0.0497925
cg04037038	6.1796	1.41886	26.9142	0.0152671
cg04054593	1703.01	3.84724	753854	0.0166935
cg04075783	0.00606483	0.000256901	0.143176	0.00155128
cg04077077	6.59431e+07	808.933	5.37559e+12	0.0018058
cg04080057	35.2772	1.26541	983.463	0.0358519
cg04080270	163004	5.22519	5.08505e+09	0.0230176
cg04085039	2.32017e+21	6.35812e+06	8.46663e+35	0.00403207
cg04093499	0.0319439	0.00144869	0.704369	0.0291084
cg04105726	5.11277e+13	4.81831	5.42523e+26	0.0391394
cg04113418	218.57	1.82003	26248.5	0.0274477
cg04117986	0.000548755	2.87343e-06	0.104799	0.00508282
cg04121555	1.40977e+08	20.9418	949034550593684	0.0193276
cg04138185	5.72474	1.15242	28.4383	0.0328902
cg04141975	0.00122532	8.83471e-06	0.169945	0.0077166
cg04153289	22295.8	36.0066	1.38059e+07	0.00226872
cg04166304	2.16353e-41	1.02155e-77	4.58214e-05	0.0282303
cg04176488	3378.09	13.1554	867436	0.00410142
cg04185729	2.48322e+09	38.483	1.60237e+17	0.0183831
cg04188273	5.96296	1.01939	34.8805	0.0475603
cg04190875	12.4054	1.99809	77.0199	0.00687235
cg04198308	9.45199	1.63508	54.6397	0.0120997
cg04204831	4.45655	1.15602	17.1803	0.0299654
cg04205432	9.81918e-06	4.30076e-08	0.00224184	3.1597e-05
cg04207166	256.587	2.48085	26538	0.0190855
cg04215238	0.0346374	0.0041249	0.290855	0.00195202
cg04219515	9.53818e+07	592.21	1.53623e+13	0.00266848
cg04223179	0.00198677	3.51283e-05	0.112366	0.00251341
cg04227961	4.75157	1.05392	21.4223	0.042528
cg04228573	172.168	1.75826	16858.6	0.0277189
cg04237075	5.89925e+11	163381	2.13006e+18	0.000434633
cg04244215	3080.59	6.21875	1.52603e+06	0.0111741
cg04248446	6.73744	1.12012	40.5253	0.0371716
cg04255201	53.4968	3.75282	762.601	0.00333028
cg04264002	0.0669604	0.00489393	0.916174	0.0428105
cg04280480	1.07329e-13	1.03847e-24	0.0110929	0.0210079
cg04283751	23989.6	42.3724	1.3582e+07	0.00181854
cg04289959	1.17661e+13	3.9583	3.49751e+25	0.0399899
cg04290162	3.61259e+08	12.9965	1.00418e+16	0.0242447
cg04294331	7.91944e+07	57.9066	108307968975518	0.0116352
cg04302752	1.0298e+07	1.50495	7.04663e+13	0.0443394
cg04317366	1.10289e+17	11.8857	1.0234e+33	0.0364457
cg04318006	182.014	1.07643	30776.8	0.0468006
cg04320257	11.383	1.54831	83.6858	0.0168731
cg04328762	8.81087	1.11145	69.8472	0.0393992
cg04330449	8.13627	1.32248	50.0566	0.0237286
cg04336894	0.000119084	5.69049e-07	0.0249207	0.000919195
cg04344565	15.5663	1.91237	126.706	0.0102877
cg04347517	1.6275e+34	616934	4.29344e+62	0.0183112
cg04349810	3.73061e+29	616669673784853	2.25687e+44	8.81706e-05
cg04350121	0.000208245	1.49962e-07	0.28918	0.0216747
cg04350913	6.71965	1.49355	30.2324	0.0130361
cg04356180	2.91949e-17	2.95831e-32	0.0288119	0.0306706
cg04359129	8.06947	1.24296	52.388	0.0286803
cg04363633	2.58495e-05	3.10356e-09	0.215301	0.0218259
cg04367190	1.85351e-10	6.08305e-20	0.564765	0.0442997
cg04378107	11.6207	1.42471	94.7847	0.0219917
cg04380519	14.9302	1.26577	176.106	0.031781
cg04389422	88.4689	8.06231	970.781	0.000244727
cg04391064	11.9917	1.61741	88.9084	0.0150835
cg04391111	16.417	1.80152	149.606	0.0130621
cg04400047	0.000206354	5.54909e-08	0.767369	0.0430638
cg04400940	306350629631669	1.73022	5.42421e+28	0.0462924
cg04408595	30.945	4.38138	218.56	0.00057915
cg04409932	7.05944e+13	1.05579	4.72021e+27	0.0496105
cg04410862	8.07738e-12	8.06334e-23	0.809145	0.0481151
cg04419707	5.16872e+22	2.38227e+06	1.12144e+39	0.00642926
cg04435420	0.0159083	0.000255044	0.992276	0.0495718
cg04437233	4.06008e-11	2.80236e-20	0.0588228	0.0262013
cg04437841	3.17739e+27	39776.1	2.53816e+50	0.0185929
cg04442576	5.00363	1.3469	18.5881	0.0161844
cg04453488	4.23173e+25	2.10563e+07	8.5046e+43	0.00606627
cg04456892	0.00900652	0.000373019	0.217462	0.003742
cg04474049	0.0156948	0.000598332	0.411688	0.0126881
cg04478931	40.7664	1.75945	944.559	0.0207605
cg04487904	19981.5	16.0934	2.4809e+07	0.00644287
cg04497927	5.54443e+12	13.8786	2.21498e+24	0.0313224
cg04514868	8.96999e+06	2.03021	39631679635239	0.040299
cg04517274	4003.47	2.63303	6.08721e+06	0.0264904
cg04542030	8.30677	1.21271	56.8993	0.031052
cg04542325	9.49826e-74	2.12439e-136	4.24673e-11	0.0223456
cg04547588	91.663	6.50877	1290.89	0.000813972
cg04557105	4.75343e-07	1.10716e-12	0.204081	0.0277982
cg04557125	115.816	5.99438	2237.65	0.00165925
cg04559909	0.0723278	0.00618235	0.846168	0.0363425
cg04586407	8.16447e+25	2.49984e+06	2.66651e+45	0.00925299
cg04587886	422005	46.5738	3.82377e+09	0.00533326
cg04590184	4.04115e-05	4.58581e-09	0.356119	0.0290552
cg04597449	32.7045	1.8702	571.907	0.0169046
cg04603146	8.44149e+22	5638.06	1.26389e+42	0.01911
cg04603176	2.81495e+07	2.55097	310625534953064	0.0381585
cg04604752	8.35883e+46	593390	1.17747e+88	0.0254203
cg04607867	4530.1	2.52859	8.11592e+06	0.027617
cg04616544	7.80411	1.18449	51.4182	0.0326815
cg04626451	314.264	2.97206	33230.1	0.0156061
cg04628413	1.38794e-14	3.15117e-27	0.0611317	0.0317052
cg04633676	0.151035	0.0239998	0.950496	0.0440031
cg04636538	0.00793876	0.000285869	0.220464	0.00435112
cg04649420	62856.3	9.31074	4.2434e+08	0.0140527
cg04669574	14.7425	2.65594	81.8327	0.00209114
cg04670553	6.08447e+07	2361.42	1.56774e+12	0.000542653
cg04677470	7.44684e+16	2.62728	2.11075e+33	0.0444376
cg04677622	0.018081	0.000959273	0.340801	0.00739616
cg04680746	7117.08	11.8329	4.28069e+06	0.006593
cg04682787	1.67285e+29	4.30637e+08	6.49831e+49	0.00540463
cg04686763	23.9314	1.05332	543.719	0.0463092
cg04689048	34.8398	1.82185	666.255	0.018355
cg04706880	7646.62	6.00434	9.73807e+06	0.014232
cg04713453	29.6825	1.94388	453.244	0.0147733
cg04726439	41.5103	1.05108	1639.37	0.046975
cg04729491	0.000571615	3.6712e-07	0.89002	0.0464775
cg04738965	7.88833	1.02355	60.7939	0.0474448
cg04739306	8.82536	1.45881	53.3909	0.0177334
cg04747510	7.62744e-11	4.08164e-19	0.0142535	0.016512
cg04751811	5.61864	1.15871	27.245	0.0321262
cg04764300	1.38636e+07	1.35004	142367000635212	0.0458904
cg04766136	3178.38	5.20542	1.94069e+06	0.0137381
cg04774040	4464.45	5.7456	3.46898e+06	0.0133289
cg04778012	20.9179	1.94942	224.456	0.0120291
cg04784101	1.00748e-05	1.5337e-10	0.661803	0.0420627
cg04784898	0.00412769	0.00010502	0.162235	0.00337985
cg04796162	8.99456	1.00516	80.4869	0.0494645
cg04803316	0.00454054	3.69836e-05	0.55745	0.0279441
cg04807594	7.64379	1.24936	46.7659	0.027745
cg04808027	1.43631e+39	1.40298e+07	1.47043e+71	0.0165041
cg04812351	0.0369779	0.00321805	0.424905	0.00812012
cg04812556	12.161	2.00942	73.5982	0.00653486
cg04821107	2.91411e+06	530.844	1.59972e+10	0.000703604
cg04828458	10.9879	1.92681	62.6606	0.00696855
cg04831505	241.629	7.31425	7982.3	0.00210491
cg04847146	1.8885e+45	7.48011e+20	4.76787e+69	0.000276327
cg04849788	4.99097e+11	31.3664	7.94155e+21	0.0246102
cg04850211	74.1497	3.91058	1405.98	0.00412646
cg04856689	787.436	15.4759	40065.8	0.000880163
cg04860852	46361	5.16125	4.16438e+08	0.0207048
cg04871778	5329.37	3.24366	8.75623e+06	0.0231201
cg04872610	0.00375329	1.76529e-05	0.798007	0.041104
cg04874822	3.88668e+11	25925.3	5.82686e+18	0.00154818
cg04877910	39.6068	1.65785	946.226	0.0230759
cg04880762	1.26135e+20	1.9406	8.19853e+39	0.0467622
cg04881131	23.6232	1.91338	291.659	0.0136644
cg04883903	9.03183	1.25332	65.0862	0.0289588
cg04886595	6.20413	1.13823	33.8167	0.0348915
cg04891921	11809.4	39.9288	3.49278e+06	0.00123742
cg04902049	2.1473e+07	2.15336	214125040781371	0.0400482
cg04910183	5.01232e-10	2.71255e-19	0.926189	0.0491824
cg04912712	60.2497	4.58639	791.478	0.00181413
cg04915058	0.0321447	0.00223022	0.46331	0.0115659
cg04922833	216.737	3.17634	14789.1	0.0125474
cg04925841	12.5842	1.92921	82.0866	0.00812748
cg04933208	15.417	2.72508	87.221	0.0019763
cg04938149	13.0749	1.5757	108.493	0.0172595
cg04948892	12.3702	1.95633	78.219	0.00751433
cg04959078	16.5776	1.27596	215.381	0.031855
cg04960951	6.75247e+31	7.11169e+06	6.41139e+56	0.0125026
cg04970158	0.0778547	0.0103028	0.58832	0.0133585
cg04973418	0.00163574	1.17528e-05	0.22766	0.0108459
cg04976479	2.44073e+09	28.1406	2.11693e+17	0.0204597
cg04977002	1.15224e-18	2.04139e-33	0.000650365	0.0171544
cg04977727	432038	62.6688	2.97847e+09	0.00400767
cg04985661	0.00664165	0.000460562	0.0957777	0.000230735
cg04992127	17.364	2.18783	137.812	0.00691887
cg05000136	215427	182.656	2.54077e+08	0.000666348
cg05010179	171.603	2.35646	12496.6	0.0186851
cg05031195	40243	34.6815	4.66964e+07	0.00323022
cg05039004	14.6667	1.91143	112.54	0.00979186
cg05041477	22747.2	1.36126	3.80114e+08	0.0431631
cg05049329	100.784	3.29404	3083.56	0.00821799
cg05059571	4186.04	3.31615	5.28412e+06	0.0220788
cg05063087	15.5519	1.50788	160.398	0.0211705
cg05076167	2.92597e-45	2.88495e-79	2.96757e-11	0.0102663
cg05076914	35.1883	3.22667	383.745	0.00348987
cg05082527	0.0016564	4.51322e-05	0.0607914	0.000495161
cg05095158	15.9633	2.33757	109.013	0.00471011
cg05099387	8.97961	1.89944	42.4512	0.00561537
cg05102651	1.30983e-24	2.85658e-43	6.00594e-06	0.0121294
cg05107953	2.81243e+26	632408	1.25074e+47	0.0120523
cg05110962	0.000519504	9.73554e-07	0.277216	0.0182557
cg05115679	3.81443e-06	9.08317e-11	0.160185	0.0216098
cg05124918	0.0192673	0.000611508	0.607071	0.0248651
cg05129930	3.42021e+18	1.58561	7.37751e+36	0.0475503
cg05129951	2.80869e+11	284139	2.77636e+17	0.0001819
cg05133340	0.00052166	1.64366e-06	0.165563	0.0101142
cg05134796	0.0492376	0.003512	0.690303	0.0254127
cg05142634	0.00116056	5.14604e-06	0.261735	0.0144923
cg05142982	5.08066	1.14723	22.5003	0.0322843
cg05151811	15016	59.8334	3.76846e+06	0.000646436
cg05157023	2443708124579980	417478	1.43043e+25	0.00201631
cg05157140	4.48743	1.09241	18.4336	0.0372905
cg05157486	4881.5	17.9064	1.33075e+06	0.0029945
cg05161082	6.43593	1.23814	33.4544	0.0268311
cg05163842	0.0109654	0.000161156	0.746116	0.0360836
cg05165071	4122.76	1.52227	1.11657e+07	0.0390025
cg05165990	2.20023e+06	4.5938	1.05381e+12	0.0286373
cg05166820	16.9111	1.61767	176.789	0.0181944
cg05166976	0.0266554	0.000821122	0.865292	0.0412059
cg05179993	461392	173.738	1.22531e+09	0.0011867
cg05185519	579221	1.10332	3.0408e+11	0.0483141
cg05188549	2131782591000450	4.0936	1.11015e+30	0.0412027
cg05196969	10.6498	2.14537	52.8665	0.00380728
cg05200540	2.56641e-05	6.51001e-09	0.101175	0.0123397
cg05204798	11.5458	1.6999	78.4191	0.0123223
cg05211662	147.257	8.8236	2457.57	0.000508668
cg05212802	17.2661	1.94488	153.283	0.0105563
cg05221720	9022.79	3.86528	2.10621e+07	0.0213549
cg05227434	8.62905e+21	1.69418e+06	4.39508e+37	0.00619588
cg05230389	9.15777e-06	2.61716e-10	0.320442	0.0297689
cg05239504	0.0685439	0.0070727	0.664283	0.0207253
cg05242371	0.0263134	0.00142408	0.486205	0.0145025
cg05243909	5.93108e+13	2.56596	1.37094e+27	0.0433849
cg05245430	4.70094e+35	2.62827e+06	8.40813e+64	0.0168442
cg05245861	62.7393	5.03923	781.114	0.00129565
cg05251676	4.8719	1.34663	17.6257	0.0157965
cg05256043	0.022605	0.00187055	0.273174	0.00287694
cg05264587	23.675	2.47244	226.702	0.00604612
cg05264760	4.69688e+17	1.73192e+06	1.27377e+29	0.00245031
cg05269546	4.85075e+39	1.64187e+08	1.43311e+71	0.0134506
cg05277165	1.62866e+07	1092.7	2.4275e+11	0.000706697
cg05277793	5.11896e-07	1.38836e-10	0.00188739	0.000546358
cg05283521	6.35299	1.29506	31.165	0.0226905
cg05284652	6.55695e+12	1.35847	3.16486e+25	0.0476447
cg05296978	21.2369	1.81046	249.112	0.0149961
cg05299793	36.967	4.72772	289.053	0.000580799
cg05299836	53.3866	1.77153	1608.85	0.0220762
cg05300939	488.853	2.54546	93884	0.0209851
cg05320842	0.018359	0.00080272	0.419888	0.0123016
cg05326274	36.3319	2.54916	517.82	0.00804305
cg05338167	0.0648072	0.00522566	0.803723	0.0331673
cg05358175	1.13078e+07	217.76	5.87189e+11	0.0033706
cg05361811	3.00344e+20	4309.69	2.09311e+37	0.0171774
cg05363534	46.8389	2.07946	1055.03	0.015492
cg05364058	2.79428e+72	1.18631e+23	6.58177e+121	0.00402801
cg05369926	25.1258	1.90172	331.964	0.0143636
cg05370569	8.17976e-17	3.09411e-30	0.00216245	0.0188175
cg05371993	1860.97	13.45	257488	0.00276035
cg05372549	5.10544e+67	4.35762e+07	5.9816e+127	0.0271592
cg05376374	8.29219	1.13209	60.7378	0.0373355
cg05384347	24302	3.24483	1.82009e+08	0.0265167
cg05384712	14.1362	1.5388	129.862	0.0192388
cg05390694	5.01937	1.01573	24.804	0.0478041
cg05407637	5.88508e-61	3.4892e-111	9.92611e-11	0.0187577
cg05427907	194.435	3.69382	10234.6	0.00915738
cg05433039	29.4442	1.34145	646.283	0.0318438
cg05470554	7.73929	1.70508	35.1283	0.00801701
cg05471296	5.56361	1.02439	30.2167	0.0468251
cg05486213	16.2804	1.58487	167.238	0.0189039
cg05492839	15.0428	2.23225	101.372	0.00535454
cg05497345	9.32498	1.92476	45.1771	0.00554876
cg05497857	2.2014e+27	2.81296	1.7228e+54	0.0462945
cg05502271	5.72885e+08	1.66413	1.97219e+17	0.0443523
cg05502701	21.7467	2.81351	168.088	0.00316368
cg05516842	5.83271e-05	5.31513e-08	0.0640068	0.00634248
cg05523056	6.55351	1.00674	42.661	0.0491844
cg05529595	0.000570668	3.53071e-06	0.0922371	0.0039949
cg05537253	0.00123312	7.31561e-06	0.207854	0.0104532
cg05550861	19518.6	1.18344	3.21923e+08	0.0461566
cg05564831	24.8935	1.12934	548.713	0.0416457
cg05567294	1913.22	1.99096	1.83852e+06	0.0310461
cg05570980	0.000308129	1.52151e-07	0.624007	0.0374001
cg05580277	753270	37.6686	1.50633e+10	0.00740318
cg05584070	32.3559	1.18888	880.584	0.0391506
cg05594423	0.00530155	0.000233405	0.120419	0.00100743
cg05600740	6.62121	1.58846	27.5994	0.00944983
cg05606376	0.0569586	0.00471806	0.68763	0.024156
cg05607053	118.88	2.38184	5933.41	0.0166214
cg05607246	2.21481e-71	1.48785e-120	3.29694e-22	0.00485947
cg05609091	177.901	1.26041	25109.8	0.0402078
cg05622465	15.8122	1.67712	149.08	0.0158805
cg05624853	174.946	2.90432	10538.1	0.0135164
cg05628417	36.95	2.80017	487.579	0.00610248
cg05632623	682.682	26.2955	17723.8	8.57946e-05
cg05647859	6.6786	1.6068	27.7592	0.00899077
cg05649108	4.81026	1.204	19.2181	0.0262384
cg05652528	0.00146469	3.17868e-05	0.0674909	0.000839694
cg05652757	13.7734	1.75319	108.207	0.0126383
cg05655837	8.46556	1.14664	62.5007	0.0362498
cg05656364	180.546	2.26821	14371.2	0.0199814
cg05660795	411.849	8.08472	20980.3	0.0026813
cg05663341	5.10188	1.34281	19.3841	0.0167217
cg05667101	4.45584e+23	91424	2.1717e+42	0.0131281
cg05680531	6.44087	1.15739	35.8434	0.0334314
cg05686497	7.63168	1.32945	43.8096	0.0226468
cg05694245	10.0324	1.80941	55.6252	0.00832667
cg05694744	3.34356e+11	3407.93	3.2804e+19	0.00470884
cg05707623	2.31252e+12	91.4316	5.84892e+22	0.0198357
cg05707704	1224.56	4.98772	300648	0.0113326
cg05708656	13.494	1.05216	173.061	0.0456058
cg05717204	134.51	1.44103	12555.6	0.0341903
cg05719052	463.962	5.40133	39853.3	0.00688604
cg05719911	341063	5.13499	2.26532e+10	0.0245281
cg05722552	190.254	6.48517	5581.45	0.00233134
cg05725531	5.63341e+10	778.598	4.07595e+18	0.00734048
cg05728656	1.08119e+20	16.9044	6.9152e+38	0.0368026
cg05743982	1.46403e+07	10.224	2.09643e+13	0.022524
cg05760393	2652.75	20.1167	349812	0.00155062
cg05766667	1.60958e-46	1.62713e-78	1.59221e-14	0.00502853
cg05775895	7.45204	1.27509	43.5522	0.025764
cg05777976	18430.1	47.9934	7.07741e+06	0.00121656
cg05785994	3919.3	4.54319	3.38109e+06	0.0164482
cg05797623	0.0442609	0.00466601	0.419851	0.00660724
cg05798608	8.41496e+08	43.1166	1.64233e+16	0.0164209
cg05802478	33.2793	1.73162	639.582	0.020124
cg05810428	2.51196e-14	1.05279e-23	5.99351e-05	0.00447693
cg05812269	60.9067	1.51877	2442.52	0.0291209
cg05813380	147.458	3.14496	6913.88	0.0109713
cg05819416	0.0356499	0.00262188	0.484736	0.0122871
cg05845141	0.0531826	0.00298269	0.948269	0.0459229
cg05850206	196198343725654	47.3093	8.13663e+26	0.0264093
cg05852395	0.0895078	0.0100289	0.798854	0.0306909
cg05855588	18.0511	2.85367	114.184	0.00211102
cg05856951	0.130473	0.0218728	0.77828	0.0254133
cg05865615	0.0338112	0.00186342	0.613493	0.0220005
cg05877990	0.0030162	1.51763e-05	0.599453	0.0315954
cg05897803	0.0245168	0.000772683	0.777904	0.035523
cg05907046	4.89617	1.25201	19.1472	0.0224313
cg05908691	0.00277434	8.55088e-05	0.0900138	0.000912415
cg05912053	0.0208766	0.00130517	0.333928	0.00623036
cg05916744	11.7325	2.01489	68.3173	0.00615648
cg05919105	0.0446887	0.00214811	0.929694	0.0447454
cg05919360	17.7428	2.17067	145.028	0.00729667
cg05919523	0.000286692	4.57165e-07	0.179787	0.0130603
cg05922723	850.558	4.69841	153977	0.0109815
cg05926918	9.24852e+34	1.93912e+06	4.41101e+63	0.0168632
cg05948856	3.02186e+06	13.7449	6.64367e+11	0.0174288
cg05950943	0.00517339	4.40953e-05	0.606958	0.0303617
cg05954702	6.41038e-21	2.40765e-37	0.000170676	0.0159716
cg05956679	15.7878	1.3118	190.01	0.0297218
cg05958050	0.0167002	0.000411841	0.677196	0.030288
cg05958166	2.35215e-34	6.39312e-60	8.65401e-09	0.00993492
cg05965392	7.75922	1.11633	53.9316	0.0383393
cg05970811	79.8116	3.25984	1954.05	0.00727074
cg05971321	1.33056e+13	21627.9	8.18568e+21	0.00342603
cg05976575	6.28548e+09	130.743	3.02174e+17	0.0124212
cg05977517	5.81176e-41	1.06105e-79	0.0318332	0.0417795
cg05983906	29718.8	7.23242	1.22117e+08	0.0152659
cg05992357	39.1921	2.37403	647.009	0.0103376
cg05994094	21.0415	2.69579	164.236	0.00366217
cg05999604	955351	5.00427	1.82383e+11	0.0264512
cg06002370	14.7659	2.36795	92.0766	0.00393833
cg06002947	6.20036e+13	4442.58	8.65362e+23	0.00770606
cg06005199	1942.29	2.60213	1.44978e+06	0.0248773
cg06008912	7.29531	1.39929	38.0347	0.0183374
cg06026129	86.9531	1.76683	4279.32	0.0246853
cg06030535	0.162596	0.0276966	0.954536	0.0442738
cg06035616	5565.24	1.06315	2.91323e+07	0.048384
cg06040980	4713.84	9.23414	2.40632e+06	0.00784445
cg06046430	22550.2	30.0435	1.69258e+07	0.0030048
cg06048750	0.0440305	0.00246464	0.7866	0.0337406
cg06061892	2.66993e+27	17068.8	4.17637e+50	0.0204714
cg06062940	23.4469	3.53656	155.449	0.00108012
cg06065225	21651.8	56.4468	8.3052e+06	0.00100667
cg06075438	3994.22	2.22776	7.16135e+06	0.0300431
cg06080729	0.0189684	0.000477629	0.753304	0.0347918
cg06100324	0.0925317	0.0104673	0.817985	0.0323019
cg06109293	0.0187629	0.000560623	0.627959	0.0264371
cg06129084	4.85374e-20	7.10969e-34	3.31362e-06	0.00621343
cg06133921	1.02497e+11	5.27949	1.98989e+21	0.0359384
cg06139438	0.00263596	4.06757e-05	0.170822	0.00526639
cg06141624	8.38903	1.7632	39.9136	0.00752669
cg06142122	5.8626e-06	1.41047e-09	0.0243679	0.00460139
cg06166341	541.231	1.26891	230853	0.0416455
cg06168026	8.70517	1.60672	47.1645	0.0120732
cg06176410	2.25908e+10	1.37832	3.70265e+20	0.0469554
cg06177860	1671.35	4.08572	683704	0.0155771
cg06178563	6.52198	1.0939	38.8848	0.039543
cg06183820	2.59993e-27	4.13355e-40	1.63531e-14	4.67731e-05
cg06185423	5.67802e-35	7.49406e-68	0.0430206	0.04121
cg06187356	5.80852e-05	9.00346e-08	0.0374733	0.00312761
cg06189653	32.205	1.00004	1037.12	0.0499973
cg06193520	1.65708e+07	256.8	1.06928e+12	0.00326236
cg06197574	1971.29	25.2952	153625	0.000641055
cg06204735	3.93852	1.12309	13.8118	0.0322501
cg06206902	13.8095	2.02365	94.2369	0.00737614
cg06207052	7.42809	1.06066	52.021	0.0434597
cg06221416	2.17567e+10	3.79247	1.24814e+20	0.0378721
cg06221680	97.1819	8.62039	1095.58	0.000213206
cg06225923	2.10847e+22	1481.58	3.00061e+41	0.0223465
cg06231285	4.17428e-05	1.62189e-08	0.107434	0.0118445
cg06233930	121.928	1.39973	10620.9	0.0350737
cg06234342	26096	5.54693	1.2277e+08	0.0184206
cg06236737	4.58519e+58	134387	1.56443e+112	0.0317356
cg06269035	1.27068e-08	3.16098e-16	0.510802	0.0418347
cg06273376	5.44611	1.04121	28.4861	0.0446638
cg06284438	0.00431943	6.15655e-05	0.303052	0.0120584
cg06285590	5.65128e+09	1395.89	2.28792e+16	0.00381774
cg06291428	0.115711	0.020054	0.667648	0.0158765
cg06304097	17.0022	2.22456	129.947	0.00632378
cg06321883	6.12349	1.08258	34.6367	0.0403919
cg06325088	0.0168565	0.00090595	0.31364	0.00619427
cg06327727	61.9039	2.45688	1559.74	0.0122116
cg06329574	7.62417	1.01778	57.1123	0.048028
cg06330431	135.146	1.0299	17734.3	0.0486319
cg06335343	60791.7	39.6186	9.32803e+07	0.00325073
cg06336221	3.24874e+06	3.48383	3.02952e+12	0.0325222
cg06345789	99.3149	1.82978	5390.52	0.0240424
cg06358442	4.58834e-09	5.92318e-16	0.0355431	0.0176788
cg06361793	0.034311	0.00160268	0.734549	0.030981
cg06363559	33.8889	1.36625	840.593	0.03152
cg06373470	0.0960008	0.0112214	0.821302	0.0323776
cg06392589	0.0175316	0.00139109	0.220947	0.00176116
cg06418184	4798562536023930	302574	7.61009e+25	0.00258598
cg06418973	4.64231e-05	6.78089e-08	0.031782	0.00274165
cg06419761	12.3996	1.91407	80.3265	0.00826615
cg06422108	9.52336	1.454	62.3756	0.018757
cg06424894	0.0362377	0.00192845	0.680945	0.0266422
cg06431188	3.17273e-05	1.1174e-09	0.90086	0.0477125
cg06432479	52.9226	1.08457	2582.4	0.0454039
cg06434775	1.41205e-05	1.9503e-09	0.102234	0.0137823
cg06436504	0.00247634	9.0685e-06	0.676217	0.0360238
cg06445533	6.01771e-07	2.24259e-12	0.161478	0.0247126
cg06448070	1.74396e+10	408.945	7.43713e+17	0.00851717
cg06449653	6.50977e+67	7.68186e+12	5.51651e+122	0.0155313
cg06454592	1.60803e+20	2617.05	9.88038e+36	0.0183255
cg06457534	0.119518	0.0144071	0.9915	0.0490828
cg06460652	4.59574e+33	2.03515	1.0378e+67	0.0479177
cg06462347	10.7575	1.60242	72.2184	0.0144724
cg06474427	90621.7	4.20297	1.95392e+09	0.0249629
cg06478398	3136936321423860	89465.6	1.09991e+26	0.00397266
cg06480496	0.000492915	3.79192e-07	0.640746	0.0373754
cg06482989	0.00591884	8.35224e-05	0.419441	0.0182933
cg06493289	0.0149842	0.000488318	0.459794	0.0161836
cg06494786	2.22384e-07	1.75495e-13	0.2818	0.032629
cg06520273	8.52161e+06	6.40376	1.13399e+13	0.0265509
cg06529262	3.04765e+13	133.01	6.98305e+24	0.0199972
cg06532379	17.6514	1.11988	278.218	0.0413069
cg06533200	2.20394e+06	168.092	2.88971e+10	0.00253357
cg06549238	0.263205	0.0790314	0.876575	0.0296622
cg06550340	13.3888	1.13154	158.421	0.0395911
cg06557376	5.89332e+28	442.926	7.84131e+54	0.0308885
cg06562865	61.3382	5.08405	740.034	0.00119622
cg06569866	182.687	1.50645	22154.5	0.0333912
cg06577521	0.00114382	1.72621e-06	0.757921	0.040994
cg06589885	0.0408402	0.00187012	0.891881	0.0420838
cg06595153	0.0013181	1.793e-05	0.0968986	0.0024906
cg06596054	7276.39	129.029	410339	1.54456e-05
cg06613012	1.54203e+06	394.956	6.02055e+09	0.000732963
cg06616879	13.2681	1.32306	133.056	0.0279516
cg06617456	9.46476	1.87036	47.8955	0.0065914
cg06618277	0.0235322	0.00189498	0.292228	0.00353299
cg06622553	318893	75.0356	1.35526e+09	0.00294963
cg06629713	0.0313885	0.00194156	0.507448	0.0147804
cg06638463	29241	64.784	1.31983e+07	0.000975644
cg06640728	1.42758e+12	11.5416	1.76576e+23	0.0317407
cg06646494	0.00569364	0.000306451	0.105784	0.000526871
cg06650659	0.0533835	0.00687754	0.414363	0.00506933
cg06654905	6.99143e-15	6.43982e-25	7.59028e-05	0.00570019
cg06660530	11.1897	1.52041	82.3521	0.0177218
cg06674731	11.8501	1.31507	106.781	0.0275144
cg06681220	984.574	9.3016	104217	0.0037608
cg06685340	3.10543e-23	1.03659e-40	9.30332e-06	0.0115954
cg06685968	7.10021	1.56587	32.1948	0.0110412
cg06689388	1.86982e+06	1.74782	2.00034e+12	0.0414707
cg06705772	4.37299e-24	2.14459e-45	0.00891684	0.0316744
cg06712013	0.182126	0.0405047	0.818913	0.0263894
cg06712559	54.2261	4.15818	707.154	0.0023069
cg06716807	7.64699e-38	6.36852e-71	9.18212e-05	0.0278665
cg06727269	1.04321e+08	56.7567	191747433375097	0.0121158
cg06734250	19.3904	3.55237	105.842	0.000617378
cg06739403	13.5184	1.36201	134.176	0.0261614
cg06747888	133.074	1.01995	17362.3	0.0490781
cg06757994	1.46975e+108	1.62351e+44	1.33056e+172	0.00091709
cg06759405	70.9546	1.10111	4572.23	0.0449327
cg06763054	24.9146	1.46134	424.773	0.0262746
cg06763078	66.3069	2.06603	2128.04	0.017789
cg06766450	3.61895e+13	3184.25	4.113e+23	0.00822367
cg06768203	8.05662e+06	12.7836	5.07755e+12	0.0195977
cg06774087	17.6457	1.19444	260.682	0.0366817
cg06782035	7.25798	1.46273	36.0138	0.0152957
cg06785213	54.2891	1.71636	1717.19	0.0234214
cg06790862	0.000324112	1.36764e-06	0.07681	0.00397829
cg06797385	53.6277	3.392	847.858	0.00469673
cg06800222	0.0395209	0.00380599	0.41038	0.00681192
cg06814892	0.00586384	0.000193827	0.177399	0.00313621
cg06829134	38.8822	1.57613	959.202	0.0252117
cg06846819	7.84289e+58	952.757	6.4561e+114	0.0389813
cg06856528	41.1465	2.70365	626.205	0.00745108
cg06867829	17.4942	1.73723	176.17	0.0151551
cg06870213	7.33481	1.01495	53.0069	0.0483056
cg06888270	0.0115423	0.000161414	0.825359	0.0405533
cg06895640	0.0865157	0.014405	0.519607	0.0074571
cg06896044	1.70733e+28	199.586	1.4605e+54	0.0328584
cg06898831	14339	3.42428	6.0044e+07	0.0244974
cg06902555	0.00672067	0.000150607	0.299903	0.0098401
cg06908458	1983.41	6.68778	588225	0.0089419
cg06909773	2.65456e+07	4.27124	164979971537299	0.0322028
cg06911873	11.6405	1.46248	92.6523	0.0203877
cg06925236	3.33261e+08	110.1	1008748152545480	0.00995365
cg06927863	1.70394e-74	8.8607e-138	3.27674e-11	0.0223316
cg06941557	1.2715e+19	179.417	9.01091e+35	0.026275
cg06946543	8.68683	1.1372	66.3565	0.037169
cg06947913	7.20535	1.42768	36.3646	0.0167998
cg06950479	4.15528e+38	3.21937e+11	5.36327e+65	0.00523975
cg06952671	6.12912	1.33575	28.1235	0.0196806
cg06953768	7.67012e+13	2.36104	2.49173e+27	0.0440006
cg06967120	59426.3	181.003	1.95106e+07	0.000200411
cg06970220	1.60685e-11	3.30087e-20	0.00782209	0.0148813
cg06978461	4.85061e+24	141261	1.6656e+44	0.0132622
cg06993050	0.00170087	3.64004e-05	0.079476	0.00114993
cg06993118	6.13731	1.77882	21.175	0.00408567
cg07006325	5.55975e+38	6675.16	4.63072e+73	0.0296588
cg07010552	2440.38	3.61903	1.6456e+06	0.0189262
cg07017175	857912	10.2128	7.2068e+10	0.0181952
cg07023527	1.8489e+08	308.165	110928131391882	0.00504464
cg07027613	0.00156384	5.86721e-06	0.416822	0.023388
cg07051221	0.0368772	0.00186939	0.727473	0.0300757
cg07053469	194.465	1.19874	31546.9	0.042379
cg07054095	8.19481	1.46365	45.8817	0.0166931
cg07055993	68.4779	1.90405	2462.77	0.0207623
cg07057177	5.80879	1.12867	29.8954	0.0353116
cg07070178	23.8228	1.16578	486.82	0.0394362
cg07073391	16.5411	2.7895	98.0853	0.00200458
cg07076175	10.2492	1.71588	61.2198	0.0107088
cg07079833	1.44389e-38	2.01795e-73	0.00103313	0.0333482
cg07080050	10.4327	1.35383	80.394	0.0244023
cg07085476	1.30544e+08	824.923	2.06584e+13	0.00221821
cg07086592	0.000385596	4.04961e-07	0.367157	0.0246857
cg07087293	22.9579	2.45246	214.913	0.00603068
cg07090057	23565.4	1.68222	3.30117e+08	0.038759
cg07096110	6.41873e+06	4.16231	9.89838e+12	0.0310738
cg07100532	0.105968	0.0124551	0.901581	0.0398975
cg07102229	8.273	1.16574	58.7119	0.0345714
cg07103722	0.000886917	1.6212e-06	0.485211	0.0289048
cg07105272	26.2521	1.17404	587.014	0.0392871
cg07113802	22.0472	1.18447	410.378	0.0381309
cg07115976	1.78257e+06	41.2494	7.7033e+10	0.00821825
cg07140158	5.71349	1.25353	26.0417	0.0243266
cg07142400	241.619	5.66621	10303.2	0.00415908
cg07143898	6.16294	1.29434	29.3446	0.0223719
cg07145843	9.00688	1.04129	77.9068	0.0458552
cg07153264	4.88412e+41	1.17983e+13	2.02187e+70	0.00430033
cg07153353	777256	495.151	1.22009e+09	0.000303123
cg07156824	0.00103935	1.40252e-06	0.77022	0.04161
cg07185695	2258.46	62.2547	81931.6	2.50155e-05
cg07201017	64.7224	2.8246	1483.04	0.00905915
cg07209546	43345.5	10.1125	1.85793e+08	0.012342
cg07210454	31.8938	1.07177	949.102	0.0455004
cg07211259	0.056295	0.00448052	0.707313	0.0258716
cg07222113	1.42395e-10	7.44316e-20	0.272417	0.037597
cg07236943	17.1291	1.04807	279.948	0.0462725
cg07242565	104378655782752	34.0318	3.20139e+26	0.0277775
cg07245980	102252	3.84297	2.72069e+09	0.0264915
cg07249369	6139883048624380	616.413	6.11573e+28	0.0172827
cg07268058	15.3487	1.32202	178.2	0.0290273
cg07273992	71.6534	2.91321	1762.39	0.00893995
cg07279214	3.57792e+78	3.10776e+10	4.11921e+146	0.0236902
cg07282889	30.5709	1.86515	501.075	0.0165386
cg07283833	14.5606	1.75457	120.834	0.0131122
cg07284273	76.0743	2.64995	2183.92	0.0114415
cg07287167	15.8909	1.14331	220.869	0.039427
cg07287176	1.24973e+06	23.0944	6.76279e+10	0.0115842
cg07288587	1.20814e-21	3.11724e-42	0.468233	0.046444
cg07294652	9786.22	14.2167	6.73643e+06	0.00584851
cg07303968	2.01043e+06	50.365	8.02505e+10	0.00725249
cg07310259	943.409	31.3159	28420.7	8.07268e-05
cg07312485	1.78717e+06	26.5702	1.20209e+11	0.0111413
cg07314988	0.0462879	0.00490161	0.437116	0.00731075
cg07316170	4.27168e+25	1.81443e+06	1.00568e+45	0.00950882
cg07317366	11.2417	1.22604	103.076	0.032337
cg07329135	54.2489	1.94662	1511.82	0.0186572
cg07339812	2.15441e+27	535419	8.66888e+48	0.0131504
cg07344528	1.05982e-36	1.13952e-68	9.85685e-05	0.0274131
cg07346343	157.801	7.13012	3492.38	0.00135955
cg07368661	0.00447094	0.000108181	0.184776	0.00438189
cg07371452	126489654635010	3.88031	4.12328e+27	0.040818
cg07374145	2.59416e+07	106.036	6.34659e+12	0.00700351
cg07377288	4.09316e+51	7865.22	2.13013e+99	0.0340076
cg07389322	2104625897912250	7127.82	6.21431e+26	0.00883601
cg07410086	3.28779e+20	2941.84	3.67441e+37	0.0183373
cg07410746	7.23734e-28	1.05404e-51	0.000496935	0.0256408
cg07413497	3265.56	2.64712	4.02848e+06	0.0258789
cg07440958	0.0357512	0.00159456	0.801568	0.0357853
cg07442479	12.3848	1.32297	115.939	0.0274384
cg07451886	1064.64	5.13604	220688	0.0104312
cg07460129	5.3881e+23	4253.02	6.82611e+43	0.0206813
cg07460919	771.675	8.12796	73263.4	0.00421113
cg07466788	67.8199	1.92315	2391.67	0.0203564
cg07474755	183.946	1.07433	31494.9	0.0468904
cg07477109	3.89374e-18	8.87318e-28	1.70866e-08	0.000401931
cg07483007	0.000101478	4.93144e-08	0.208818	0.01816
cg07494420	9.84908e-16	5.97137e-30	0.162449	0.0385674
cg07500242	880.99	9.47637	81903	0.00336293
cg07516712	0.045166	0.00469331	0.434654	0.00733562
cg07517893	6.92882	1.45038	33.1007	0.0152678
cg07519816	6.4814	1.01772	41.277	0.0478652
cg07520141	2619.34	22.8197	300659	0.0011444
cg07526656	4.32966e-05	2.40276e-09	0.780184	0.0444723
cg07528661	0.00787848	0.000143091	0.433783	0.0178676
cg07540917	7.3824e+35	8.88587e+06	6.13331e+64	0.0150614
cg07557790	42.3365	1.60683	1115.48	0.0248256
cg07563101	24.5557	2.58567	233.2	0.00531753
cg07566080	11.9955	1.10828	129.833	0.0408972
cg07572052	0.00351085	1.33185e-05	0.925485	0.0469013
cg07575518	0.00416691	2.93026e-05	0.592548	0.0302446
cg07580831	0.018601	0.00124198	0.278584	0.00390822
cg07585610	6.69496e-05	1.48151e-07	0.0302547	0.00205996
cg07586081	117.175	4.02789	3408.72	0.00560288
cg07586272	7.50711	1.05167	53.588	0.04441
cg07588614	242.745	4.93549	11939	0.00572406
cg07595663	1.53835e+06	67.8324	3.4888e+10	0.00536792
cg07601320	11.7941	1.34161	103.683	0.0260858
cg07617384	1.90151e+07	80.5311	4.48985e+12	0.00792604
cg07617768	78.4265	1.15263	5336.24	0.0427714
cg07625383	0.0887501	0.010889	0.72335	0.023666
cg07639106	2.64975e-07	1.91207e-12	0.0367203	0.0121758
cg07652786	0.0811835	0.0088808	0.742135	0.026141
cg07656347	605259980815719	316327	1.1581e+24	0.00180004
cg07656751	2.38436e+29	1.43883e+06	3.95123e+52	0.0131469
cg07672051	0.00615344	8.05484e-05	0.470088	0.0213818
cg07678449	13806.1	19.1417	9.95777e+06	0.00452417
cg07687899	0.0936189	0.00988849	0.886333	0.0389067
cg07696699	5.03701	1.06932	23.7266	0.0408815
cg07697895	4.07198	1.17873	14.0668	0.0264223
cg07712329	60.927	2.11906	1751.77	0.0164763
cg07723322	1.70865e+33	277.592	1.05171e+64	0.0343869
cg07723921	25.7101	2.31975	284.949	0.00815477
cg07727884	17.6555	1.28029	243.472	0.0319907
cg07728084	7.55338e+07	2.49583	2285953659889060	0.0390146
cg07732888	217953	48.0769	9.88077e+08	0.00421593
cg07739927	0.103641	0.0122497	0.876876	0.0374744
cg07750378	55.7387	3.67456	845.492	0.00375545
cg07763967	0.000862108	8.25911e-07	0.899891	0.0466231
cg07765161	30.0008	1.95852	459.554	0.0145769
cg07783282	5.67948	1.0352	31.1597	0.0455226
cg07794554	1.3887e-14	3.91684e-27	0.0492355	0.0304491
cg07812877	5.81674	1.26871	26.6685	0.0234332
cg07813252	51.7951	2.53402	1058.69	0.0103502
cg07814345	7263.4	2.06105	2.55971e+07	0.0328823
cg07819926	2.13739e+10	118.115	3.86779e+18	0.0142131
cg07833019	116.985	6.82209	2006.07	0.00102255
cg07834408	5.11782e+69	41.9141	6.24899e+137	0.0447853
cg07840472	5.25093e+26	456002	6.04653e+47	0.0128975
cg07850246	0.0394505	0.00238971	0.651267	0.0238381
cg07856071	0.00507856	9.5327e-05	0.270561	0.00920191
cg07864323	19.7326	1.36116	286.06	0.0288175
cg07867325	50.0135	1.47938	1690.81	0.0294075
cg07869994	2610.58	2.98573	2.28257e+06	0.0228175
cg07870307	31.9164	1.60391	635.109	0.0232328
cg07875818	4.42827	1.19966	16.3459	0.0255381
cg07879474	354.706	2.32031	54223.8	0.0221396
cg07903918	14.6109	1.74272	122.497	0.0134377
cg07914959	47158.7	6.0515	3.67502e+08	0.018586
cg07924819	1.95873e+06	18.5749	2.06549e+11	0.0140849
cg07926618	23.0902	1.07425	496.308	0.0448862
cg07949597	5.38753	1.04251	27.842	0.0444693
cg07958169	15.0454	1.35594	166.944	0.0272478
cg07960450	11.7425	1.56302	88.2177	0.0166639
cg07962672	2.22718e+10	17.2575	2.87431e+19	0.0260095
cg07964538	1.28771e-38	3.12227e-73	0.000531087	0.0319217
cg07975793	0.00447042	7.33375e-05	0.272503	0.00988203
cg08012922	1474.21	18.0988	120080	0.00115447
cg08017165	1.23636e+22	5.21932e+07	2.9287e+36	0.00259311
cg08019195	10669.5	12.2194	9.31621e+06	0.0072664
cg08021120	8.34571e+25	211544	3.29249e+46	0.0136349
cg08039116	45.9827	1.66229	1271.99	0.0238231
cg08045766	244.988	2.79	21512.3	0.0159817
cg08047290	1.47594e-05	2.27988e-09	0.0955488	0.0129769
cg08048178	0.150388	0.0375539	0.60224	0.0074436
cg08053137	13.6185	1.51922	122.078	0.0196125
cg08067365	3.6185e-23	1.82768e-45	0.716401	0.0485302
cg08078216	3.02146e+29	29292.4	3.11659e+54	0.0208902
cg08084154	12.4532	1.08298	143.2	0.0429769
cg08085639	1074.27	11.6179	99333.8	0.00251252
cg08091970	6.89907e+18	2.33889	2.03503e+37	0.0455951
cg08096786	8.62621	1.41661	52.528	0.0193974
cg08111167	12.8806	1.68407	98.5165	0.0138134
cg08119082	14212.2	7.64481	2.64214e+07	0.0127906
cg08119325	0.00446907	0.000207818	0.0961063	0.000547874
cg08124000	826.978	1.34202	509599	0.0403915
cg08127021	99141.6	9.10791	1.07918e+09	0.0152755
cg08128925	5.96394e+65	1.25046e+18	2.84444e+113	0.00685314
cg08132302	38.0061	2.43164	594.028	0.00950197
cg08133931	36.7851	3.33308	405.974	0.00325429
cg08135850	12.0014	1.09958	130.99	0.0415693
cg08141424	23.5646	2.43613	227.939	0.0063529
cg08151857	5.81937	1.30788	25.893	0.0207569
cg08157672	29.5756	2.89527	302.12	0.00428249
cg08158570	6837.68	55.0261	849667	0.000332134
cg08160980	7.61086	1.24726	46.4421	0.0278496
cg08162372	1.35873e-13	4.77385e-23	0.000386721	0.00764336
cg08175935	1.11936e+10	18.6363	6.72322e+18	0.0248587
cg08178441	178.47	4.59993	6924.34	0.00547728
cg08198609	0.0219292	0.000501437	0.959027	0.0475165
cg08199544	32429.5	14.8462	7.0838e+07	0.00810596
cg08204280	24.7251	2.74367	222.814	0.00423984
cg08213098	13.0026	1.48484	113.862	0.0205018
cg08216368	7.17043e+10	1.09928	4.67717e+21	0.0491355
cg08217358	5.47217e+07	19.8174	151102558649939	0.0185406
cg08219213	21.4501	3.67502	125.198	0.000659281
cg08224787	4.17907e+19	10410.8	1.67755e+35	0.0137167
cg08228366	42.8621	1.55223	1183.56	0.0264411
cg08230215	0.0912469	0.00939025	0.886664	0.0390513
cg08231493	15.8473	1.31974	190.293	0.0293515
cg08235864	31.8299	3.73148	271.513	0.00155639
cg08235970	7.10467	1.00792	50.0798	0.0490817
cg08236767	4.61889	1.10446	19.3163	0.036076
cg08253264	1.85773e+07	34.8142	9.91312e+12	0.0128615
cg08258922	58.7841	1.68873	2046.25	0.0244958
cg08259755	0.00675982	0.000106284	0.429933	0.0183552
cg08267002	11.409	1.19144	109.25	0.034693
cg08272286	42.709	2.90725	627.416	0.00617476
cg08274139	1203.52	2.23454	648214	0.0270675
cg08275585	2.64259e+07	11.5157	6.06415e+13	0.0221967
cg08279035	0.0245501	0.000750805	0.802747	0.0372102
cg08282037	6324.58	2.28851	1.74788e+07	0.0304081
cg08291069	8.4634	1.21668	58.8728	0.0309168
cg08303146	142.864	1.12471	18147.2	0.0446952
cg08313491	9.97533e-07	1.07014e-12	0.929855	0.0488001
cg08322034	5.83131	1.58973	21.3899	0.00783644
cg08325212	862893341752830	1.16744e+06	6.37794e+23	0.000964074
cg08325813	268.942	9.44242	7660.07	0.00106098
cg08334310	6.03732	1.11447	32.7055	0.0370072
cg08347047	20.507	2.47545	169.883	0.00510702
cg08370178	12.6134	1.04871	151.707	0.0457768
cg08378782	16959.5	1.603	1.79428e+08	0.0394207
cg08385249	32.4007	4.01588	261.414	0.00109458
cg08390786	9.02661e-05	1.89459e-08	0.430066	0.0311424
cg08393305	8.97723e+17	12.4233	6.48704e+34	0.0368722
cg08403345	17.6132	2.94324	105.402	0.00167484
cg08411735	1.13951e-21	5.1508e-36	2.52095e-07	0.00421613
cg08422863	88.5825	1.2333	6362.48	0.0397709
cg08426951	1.85131e+18	1.47656	2.32116e+36	0.0478956
cg08438366	0.00261486	2.2668e-05	0.301637	0.0140997
cg08441170	4.63411	1.02122	21.0287	0.0469031
cg08445263	7.56431	1.15225	49.6583	0.0350679
cg08445694	4.75954e-06	3.21082e-09	0.00705528	0.00100259
cg08448479	0.121039	0.0163756	0.894658	0.0385431
cg08448701	20.3414	2.63886	156.799	0.00383788
cg08458292	589.706	10.3478	33606.4	0.00198258
cg08461853	3.02855e-18	1.02508e-34	0.0894768	0.0370957
cg08462055	15.9904	1.02056	250.541	0.0483294
cg08467887	51.8719	1.20566	2231.71	0.0396467
cg08479752	14.3902	1.4086	147.009	0.0245189
cg08482215	13.6096	1.43725	128.871	0.0228331
cg08495115	5.46229	1.14957	25.9547	0.0327401
cg08513681	4.96623e-18	6.73706e-30	3.66086e-06	0.00426582
cg08519216	8.07254	1.28814	50.589	0.0257229
cg08521321	426.262	7.57753	23978.7	0.00323025
cg08528626	7.29073	1.14159	46.562	0.0357342
cg08535171	0.00148652	9.2963e-06	0.237702	0.0119074
cg08535515	3.78952e-14	2.04214e-25	0.00703206	0.0195734
cg08550839	1304.36	4.02534	422662	0.0150107
cg08555325	2826.47	30.6835	260365	0.000574116
cg08556938	5.92313e+25	3.1491	1.11408e+51	0.045652
cg08562409	2.78184e+20	5.09094	1.52008e+40	0.0423413
cg08571229	9.36865e-56	4.51951e-89	1.94206e-22	0.00120695
cg08574592	323.524	18.2897	5722.78	8.05634e-05
cg08612467	69.14	1.50354	3179.38	0.0301012
cg08616243	0.000997941	1.29722e-06	0.767708	0.0415571
cg08617160	15.8415	1.30815	191.837	0.0299267
cg08620606	12.9386	1.30678	128.107	0.0286183
cg08630080	6517.63	1.14679	3.70421e+07	0.0464792
cg08651281	0.0088435	0.000122005	0.641017	0.0305068
cg08660876	17.4173	1.16469	260.468	0.0384125
cg08667777	6.89466e+08	228.599	2079457487210200	0.00750508
cg08677488	5.89926e+07	11.212	310393481297499	0.0234474
cg08687901	30.9719	2.16384	443.315	0.0114567
cg08690859	15.9743	1.44183	176.982	0.0239359
cg08695707	8.93921e+08	2.39785	3.33254e+17	0.0406763
cg08697285	8.51636e-29	2.94706e-48	2.46104e-09	0.00469876
cg08700690	1197.76	4.42848	323954	0.0131102
cg08708684	6.57952	1.29689	33.3799	0.0229829
cg08709576	55154.4	3.48634	8.72552e+08	0.0268899
cg08719486	11.9038	1.03918	136.357	0.0464966
cg08719869	12.3547	1.22959	124.138	0.032718
cg08721491	0.0032123	1.73823e-05	0.593644	0.0311001
cg08723248	0.000102235	3.16331e-07	0.0330412	0.00182932
cg08729135	13.3615	1.17203	152.326	0.0368154
cg08736680	234.947	5.43588	10154.7	0.00449729
cg08738571	8.89487	1.19553	66.1786	0.0328117
cg08739188	16.9172	1.44387	198.212	0.0242902
cg08739828	0.0595112	0.00361958	0.97845	0.0482438
cg08742575	18.1173	1.86688	175.822	0.0124773
cg08742780	1522.55	1.21548	1.90721e+06	0.0440534
cg08757148	12.2427	1.76537	84.9017	0.0112385
cg08767936	0.0700147	0.00913633	0.536546	0.0104918
cg08772345	0.000821307	1.3706e-06	0.492151	0.0294634
cg08784110	0.02183	0.000612346	0.778237	0.035952
cg08787622	11.3763	1.00888	128.281	0.0491701
cg08794198	0.0011791	4.66876e-06	0.297785	0.016886
cg08804421	6.71987e+08	4.14151	1.09035e+17	0.0350921
cg08809418	5.56416e+12	12.7309	2.43186e+24	0.0318735
cg08815398	19.6505	1.04086	370.983	0.0469581
cg08829841	8.71527	1.28021	59.331	0.0269402
cg08834050	147.479	2.01031	10819.2	0.0226914
cg08841167	2.71043e-10	1.56843e-18	0.0468394	0.0228301
cg08861493	0.00146496	1.36268e-05	0.157493	0.00624826
cg08866129	0.000559565	9.78758e-07	0.319909	0.0207876
cg08872713	590026064401708	4785.15	7.27523e+25	0.00904723
cg08876434	13.4453	1.77535	101.826	0.0118822
cg08876441	4.24573	1.05382	17.1056	0.0419825
cg08878352	1.95237e-24	3.24177e-42	1.17582e-06	0.00895877
cg08891424	23474469267544	3.43966	1.60205e+26	0.0411616
cg08896042	711.603	1.59411	317656	0.0348787
cg08901098	42.652	1.93961	937.916	0.0173081
cg08918274	6781.02	32.1507	1.43021e+06	0.00123354
cg08962682	79.2075	1.90583	3291.92	0.0214993
cg08965464	4.05575e+06	11.471	1.43397e+12	0.019582
cg08966188	0.098213	0.00978975	0.985296	0.0485462
cg08967632	7854.78	2.47393	2.49391e+07	0.0292466
cg08972130	4.89087	1.2782	18.7143	0.020424
cg08975724	650082	30.3089	1.39433e+10	0.00852902
cg08991232	3.72102e+06	58.1253	2.38209e+11	0.00737419
cg08997713	562855218649704	4734.44	6.69151e+25	0.00904428
cg09007161	2.59088e-47	5.49283e-89	1.22208e-05	0.0284501
cg09009111	21.2198	2.14847	209.582	0.00893714
cg09012337	9.79705e+08	1.0267	9.34859e+17	0.0497087
cg09017434	110.279	1.77632	6846.42	0.025567
cg09023584	974267	50.2902	1.88744e+10	0.00618468
cg09034736	4.65773e+09	210.547	1.03039e+17	0.0098815
cg09038355	1.36304e+09	9.15441	2.0295e+17	0.0284825
cg09060449	6.95719	1.08519	44.6026	0.0407359
cg09062961	0.128501	0.0193439	0.853634	0.0336897
cg09068665	273.22	3.84152	19432.2	0.00992196
cg09071690	1.42656e-21	1.01643e-39	0.00200218	0.0243595
cg09081913	8.6843e+10	4146.75	1.8187e+18	0.00340617
cg09086087	0.0148802	0.000466638	0.474501	0.0172196
cg09121928	7.85039e+48	2.3631e+07	2.60795e+90	0.020998
cg09123368	11.4728	1.8249	72.1274	0.00928864
cg09125430	4.63276	1.23552	17.3712	0.0229906
cg09126659	62.4154	1.2779	3048.5	0.0372001
cg09135441	0.00890721	8.06389e-05	0.983873	0.0492135
cg09151381	26.3732	1.45102	479.349	0.0269977
cg09152042	2.41188e-05	9.13435e-10	0.636843	0.0406749
cg09154591	0.00380824	0.000212749	0.0681681	0.000153892
cg09155362	177.446	1.83431	17165.6	0.0264163
cg09164168	0.0455835	0.00353776	0.587337	0.0178837
cg09166973	20.7099	1.85061	231.76	0.0139136
cg09185826	0.000568741	9.20816e-07	0.351282	0.0226639
cg09196534	0.100581	0.0103788	0.974722	0.0474727
cg09199848	1.519e+06	121.387	1.90081e+10	0.0031073
cg09215282	0.0904861	0.00828547	0.988204	0.0488737
cg09222673	22.8179	2.84149	183.233	0.0032557
cg09227138	15.1789	1.49758	153.847	0.0213509
cg09233204	4.09173e-07	2.78009e-13	0.60222	0.0423615
cg09236434	12.1272	2.12216	69.3019	0.00501533
cg09238746	989.154	7.71825	126768	0.00534855
cg09260158	2.02936e+07	879.068	4.68487e+11	0.00102932
cg09264112	340036258004	100.6	1.14935e+21	0.0176983
cg09270434	0.000651259	1.06944e-05	0.0396599	0.0004664
cg09276363	34.4818	1.03204	1152.08	0.0479761
cg09283690	6937.36	4.54135	1.05975e+07	0.0180542
cg09290614	20.6136	1.57872	269.156	0.0209833
cg09293786	2774.39	1.85149	4.15733e+06	0.0335804
cg09298359	5.90604e+16	837.271	4.16607e+30	0.0176139
cg09299307	5.32576e+09	119.79	2.36779e+17	0.0126809
cg09313436	5.43605e+57	3.15635e+12	9.36226e+102	0.0123661
cg09318162	179.107	1.1792	27204.2	0.0429412
cg09321747	6.51524	1.0421	40.7336	0.0450639
cg09323657	1.0548e+08	2178.04	5.10828e+12	0.00078962
cg09333522	0.0107175	0.000191129	0.600976	0.0272572
cg09336056	5151.8	7.34808	3.61197e+06	0.0105725
cg09338033	2.99964e+13	6.58683	1.36603e+26	0.0369131
cg09343421	293.176	4.3788	19629.1	0.00808599
cg09344986	8.51327	1.23902	58.4945	0.0294124
cg09348985	41.0909	1.29745	1301.37	0.0350597
cg09351623	1.19892e+49	1.57182e+10	9.1448e+87	0.0133632
cg09355771	9.02613	1.17188	69.5216	0.034666
cg09375063	9.84441	1.21234	79.9384	0.0323419
cg09379492	0.00195194	1.12552e-05	0.338515	0.0177046
cg09391949	1.49107e+06	36.0551	6.16632e+10	0.00876775
cg09404551	14.2846	1.79966	113.383	0.0118729
cg09412882	21.6584	1.08635	431.8	0.0439875
cg09434193	9.05252	1.05266	77.8489	0.0447808
cg09435668	93.6203	1.56877	5587.02	0.0295699
cg09437327	65.9046	3.60002	1206.5	0.00474993
cg09443347	552.785	1.7817	171505	0.0309848
cg09446906	1.99239e+07	13.4537	2.95055e+13	0.020421
cg09448946	69.9398	4.03821	1211.32	0.00350875
cg09462445	6.65886	1.36016	32.5995	0.0193079
cg09468399	252478	12.6938	5.02175e+09	0.0137723
cg09478478	0.0559671	0.00383665	0.81642	0.0350061
cg09478742	8.9347	1.53539	51.9924	0.0148034
cg09482777	13.1453	1.0891	158.662	0.0426491
cg09486861	23.5135	3.14019	176.067	0.00211252
cg09501006	2.2303e+17	375.039	1.32633e+32	0.0213666
cg09519327	12.9606	2.02875	82.7981	0.00677684
cg09520904	24.3223	1.24613	474.726	0.0352816
cg09524455	10.8463	1.64523	71.5052	0.013235
cg09529093	0.0188436	0.0013995	0.253719	0.00275487
cg09537307	4.61514e+10	56.6223	3.76169e+19	0.0190004
cg09539438	15.3048	1.42687	164.161	0.0242206
cg09550323	3.90053e+20	76.7435	1.98246e+39	0.0309689
cg09553380	6.15924	1.16649	32.5216	0.0322447
cg09559324	1.75508e+19	60.6645	5.07761e+36	0.0307656
cg09569536	9.27444e+08	2179.22	394706566322517	0.00179425
cg09600829	6.25256e+36	2.04563e+09	1.91112e+64	0.00869251
cg09601175	23.0067	1.16499	454.345	0.0393697
cg09607276	21.3785	1.27319	358.973	0.0333554
cg09629019	627.79	4.91669	80159.7	0.0092242
cg09633973	247.189	1.81229	33715.5	0.0280173
cg09636849	1.5716e+17	3.73595	6.61124e+33	0.0426164
cg09641537	6.07645e+17	819.798	4.50394e+32	0.0190776
cg09648333	4.68868e+11	406.557	5.40729e+20	0.0115936
cg09661010	12.7924	2.23902	73.0874	0.0041512
cg09670127	0.0732553	0.00610775	0.878611	0.0392021
cg09676606	8.83269e+39	3.55293e+11	2.19583e+68	0.00582936
cg09678836	8358.52	5.26658	1.32657e+07	0.0163142
cg09688928	2.22049e-08	1.74431e-12	0.000282666	0.000257781
cg09690632	0.0513973	0.00360712	0.732352	0.028541
cg09705748	46996.7	3.35648	6.58038e+08	0.0272054
cg09706281	1492.45	1.26767	1.75708e+06	0.0427949
cg09714181	6.67536e+32	511755	8.70739e+59	0.017662
cg09725157	0.0318976	0.0022931	0.443705	0.0103196
cg09741851	5.59444e+25	3.80903e+08	8.21673e+42	0.00328591
cg09763814	1.15354e+09	7.23999	1.83793e+17	0.030357
cg09769542	13.5827	1.98403	92.9868	0.00786005
cg09786985	355.033	7.4811	16849	0.00286541
cg09788666	7.50836e-17	1.50898e-31	0.03736	0.0315278
cg09792712	1373.02	2.67255	705384	0.0232899
cg09799983	7.31956	1.37341	39.0095	0.0197204
cg09802608	24.6257	2.17464	278.861	0.00967164
cg09816507	45.8446	2.64698	794.007	0.00856462
cg09823277	708.466	3.94258	127309	0.0132158
cg09826697	5.10392e+07	1.61613	1611878934850740	0.0439624
cg09839170	26.7591	2.51795	284.378	0.00641527
cg09850418	0.0325738	0.00166454	0.637444	0.0240253
cg09852955	0.00566017	4.57204e-05	0.700727	0.0353246
cg09854626	12.9159	1.61813	103.094	0.0157751
cg09857273	147.376	2.55308	8507.23	0.015825
cg09857761	3.82477e+09	49.783	2.93853e+17	0.0172293
cg09863630	13.0777	2.25721	75.7682	0.00412739
cg09869791	2.64797e-07	8.56166e-14	0.818971	0.0470161
cg09891129	10.6984	1.2987	88.1315	0.0276025
cg09917026	6.12389e+63	3.39036e+12	1.10614e+115	0.014724
cg09918082	776.478	1.77906	338897	0.0318959
cg09927529	1.59831e+08	4.0165	6360250927374780	0.0343708
cg09950164	1.87932e+08	19.7971	1784023425303430	0.0201158
cg09955730	3.9263e-05	2.19332e-09	0.702851	0.0423019
cg09958559	5.54417e-12	1.6493e-22	0.186369	0.0360986
cg09966112	4.47816e+16	3779.35	5.30616e+29	0.0125504
cg09974528	1.55093e-69	2.71496e-125	8.85972e-14	0.0155723
cg09980477	22.1831	2.09483	234.906	0.0100492
cg09990600	513.384	2.56791	102637	0.0209514
cg10008947	4427.36	42.2264	464201	0.000405012
cg10038009	6.69376	1.29999	34.4669	0.0229823
cg10043593	1.71749e+41	5.94671e+09	4.96034e+72	0.0102024
cg10051615	1.20226e-08	1.51917e-15	0.0951465	0.0244349
cg10056132	25.1414	2.18993	288.635	0.00961285
cg10057218	0.0443356	0.00491958	0.399555	0.00547273
cg10065823	6.9541	1.12735	42.8967	0.0366999
cg10067427	3301.03	4.38707	2.48384e+06	0.0165062
cg10069470	3.81701e+26	1.27749e+06	1.14048e+47	0.010944
cg10082662	1.42828e+11	192.347	1.06058e+20	0.0137156
cg10083593	652.447	8.06715	52767.9	0.00383452
cg10087771	2164.32	3.0229	1.5496e+06	0.0220336
cg10098888	312.467	4.08051	23927.3	0.00945161
cg10102242	1.00407e-27	2.06915e-52	0.00487233	0.0320691
cg10103187	0.00216759	1.00875e-05	0.465771	0.025167
cg10111115	86.1793	3.62993	2046.01	0.00581977
cg10111524	13534	1.13991	1.60688e+08	0.046887
cg10120555	20.5558	1.29127	327.229	0.0322743
cg10121294	74001.7	10.7013	5.11736e+08	0.0129398
cg10126234	13.8986	1.03583	186.49	0.0469735
cg10143811	4.83545	1.28097	18.2531	0.020055
cg10149329	2.19511e+22	18962.2	2.54112e+40	0.0153451
cg10158080	6.34893	1.65625	24.3374	0.0070196
cg10158280	0.0204953	0.00063637	0.660084	0.0282037
cg10162522	12.2632	1.93125	77.8693	0.00786425
cg10163483	5.60582	1.05042	29.9168	0.0436398
cg10164137	4.13371e-48	6.84776e-81	2.49536e-15	0.00461033
cg10165801	7.39914	1.18701	46.1218	0.0320659
cg10176110	19.3729	1.99834	187.811	0.0105485
cg10177207	9.22941	1.80698	47.1405	0.00756094
cg10182869	20.2747	1.41534	290.437	0.0267106
cg10188732	10.1873	1.77956	58.3179	0.00912281
cg10188823	6.36144	1.27845	31.6539	0.0238202
cg10192047	8.37699	1.61511	43.4485	0.0113811
cg10192196	16997.6	8.61353	3.35424e+07	0.0118627
cg10196720	4.75481	1.00835	22.4211	0.0487849
cg10197862	2.50972e+06	194.604	3.23667e+10	0.00227715
cg10199763	24.3006	1.30219	453.482	0.0326136
cg10205151	1.75719e+30	556523	5.54823e+54	0.0155373
cg10205753	14.221	1.35427	149.332	0.0269157
cg10209223	2.72146e-29	2.85396e-57	0.259511	0.0453921
cg10220895	15.2975	2.1995	106.394	0.00584185
cg10220992	3756.16	5.35799	2.63322e+06	0.0138144
cg10234506	0.000131381	3.25606e-08	0.530115	0.034877
cg10242602	8.40427	1.27776	55.2777	0.0267595
cg10248985	1166.11	6.91073	196767	0.00696002
cg10256336	24.5472	2.44911	246.036	0.00649576
cg10260334	0.00786155	8.41071e-05	0.734824	0.0363444
cg10261205	0.0204487	0.00115835	0.360987	0.00791744
cg10265740	0.000342164	1.36533e-07	0.857495	0.0456663
cg10266211	18.8276	1.32782	266.964	0.0300424
cg10268144	1.12051e+31	4.68526e+10	2.67978e+51	0.00282426
cg10281852	6.98916e+18	1.9469e+07	2.50904e+30	0.00139165
cg10284973	68.5171	8.35157	562.122	8.26724e-05
cg10290373	1.05141e+07	4212.28	2.62436e+10	5.099e-05
cg10296410	71.0992	5.21275	969.755	0.00138171
cg10310595	612481	5.41255	6.9308e+10	0.0248068
cg10311315	255755163934147	8.42081	7.76774e+27	0.0362169
cg10332367	1.2324e+17	2.2488	6.75387e+33	0.0453736
cg10332369	0.00287969	1.59514e-05	0.519865	0.0273327
cg10333023	53.5485	1.40785	2036.76	0.032015
cg10336131	18.918	3.42887	104.376	0.000740653
cg10337956	4853.01	1.06139	2.21895e+07	0.0484023
cg10341556	9.67817	1.75255	53.4462	0.00922771
cg10343327	0.0995489	0.00992833	0.998151	0.0498164
cg10347759	12.7572	1.93312	84.1877	0.00817869
cg10348368	2.61303e+59	3.83498e+25	1.78044e+93	0.000577369
cg10348523	8.52337e+12	2.36594	3.07057e+25	0.0435556
cg10362542	7.7604	2.17705	27.6631	0.00157995
cg10366093	8.23303	1.27038	53.3563	0.0270394
cg10372525	160.47	1.5232	16905.6	0.0325933
cg10372701	49101.2	8.3709	2.88013e+08	0.0146908
cg10372751	0.000304897	6.18409e-07	0.150325	0.010499
cg10383447	317321	83.3735	1.20773e+09	0.00259924
cg10384919	22.6938	2.29705	224.204	0.00754923
cg10387901	1.95176e+08	4.31918	8819633746696300	0.0337832
cg10393416	2.0007e-09	3.36314e-16	0.0119019	0.0118452
cg10394832	75.5017	3.91555	1455.87	0.0041831
cg10396546	8.6639	2.11919	35.4208	0.00265305
cg10401088	0.071116	0.00670208	0.754614	0.0282641
cg10405239	361574	6.73552	1.94099e+10	0.021266
cg10410142	5.11108	1.12283	23.2655	0.0348769
cg10411146	0.0117866	0.000563121	0.246705	0.00421066
cg10412602	1.3535e+07	15.2769	1.19918e+13	0.0187653
cg10421979	30.7339	1.38195	683.511	0.0304362
cg10428413	0.0200928	0.000551363	0.732226	0.0331842
cg10442913	1.67087e-10	1.19634e-19	0.233362	0.0361348
cg10444556	708876016649390	542726	9.25891e+23	0.00140844
cg10449866	319837550706524	1924.02	5.3168e+25	0.0112888
cg10453977	117.28	1.2134	11335.6	0.0410624
cg10456203	1.34131e-83	3.9971e-144	4.50102e-23	0.00728339
cg10461895	0.00176393	3.63741e-05	0.0855404	0.00136697
cg10467022	76.1052	3.48107	1663.86	0.00591456
cg10471976	24.2654	1.10818	531.332	0.0428476
cg10474126	2.02577e+12	856.568	4.79089e+21	0.0100771
cg10482049	3.17722e+27	2.17756	4.63579e+54	0.0472169
cg10491556	5.15136	1.02786	25.8173	0.0462199
cg10499753	0.0192634	0.000770332	0.481714	0.0161871
cg10501621	0.0190222	0.000604691	0.598397	0.0243348
cg10502231	23.4066	1.44345	379.556	0.0265426
cg10503232	0.0117414	0.000350312	0.393534	0.0131231
cg10508349	76255.6	51.5035	1.12903e+08	0.00254263
cg10513943	2.23121e+08	92.9878	535370765362525	0.0103276
cg10517281	0.00843108	0.000218471	0.325366	0.0103956
cg10524192	1.79482e+07	251.358	1.28159e+12	0.00339817
cg10529387	8.89589	1.52717	51.8194	0.0150613
cg10532310	494.187	1.00577	242819	0.0497875
cg10549188	2.67588e+29	2.99298e+10	2.39237e+48	0.00233913
cg10562781	2.02297e+16	67.4636	6.06609e+30	0.0272726
cg10566121	3.67389	1.26512	10.6689	0.0167425
cg10579986	8.2665e-06	1.16746e-10	0.585331	0.0399796
cg10581263	1.76076e-20	1.49224e-34	2.0776e-06	0.0059336
cg10582318	95540.4	3.92865	2.32344e+09	0.0260466
cg10595344	8.47174e+27	5.87487e+12	1.22165e+43	0.000305115
cg10598596	24.6157	2.32458	260.664	0.00780103
cg10600917	1.25997e-14	2.974e-27	0.0533803	0.0309668
cg10612492	29.8078	1.25036	710.599	0.0359006
cg10618882	0.00250637	3.40848e-05	0.184302	0.00631006
cg10625266	4479.94	2.15954	9.29357e+06	0.0309637
cg10633334	2050485514551630	10792.5	3.89574e+26	0.00779505
cg10635194	5.11061e+07	17.8307	146479148479874	0.0192978
cg10641615	4.77514	1.17795	19.3572	0.0285743
cg10643578	56532.8	14.8001	2.15941e+08	0.00931444
cg10647513	32.8241	2.3554	457.426	0.009395
cg10659464	13.634	1.55077	119.866	0.018495
cg10661054	22.8719	1.25522	416.756	0.0345618
cg10668096	0.00130579	2.34249e-06	0.727896	0.0395512
cg10677697	8.66283	1.47502	50.8769	0.0168363
cg10688941	1.62945e+28	1.94884e+06	1.36241e+50	0.0116589
cg10692867	1.11823e+20	4.00721	3.12049e+39	0.0433082
cg10700847	74.8896	1.1851	4732.47	0.041326
cg10704263	130.235	1.20344	14093.9	0.041605
cg10706230	12.4002	1.89843	80.9957	0.00855266
cg10727171	24.01	2.82511	204.055	0.00360072
cg10735196	585255317411841	94.2184	3.63542e+27	0.0236722
cg10739556	8.82123	1.74804	44.515	0.0083835
cg10742917	18.505	1.41145	242.612	0.026254
cg10755016	2.36382e-06	1.18996e-11	0.469568	0.0373959
cg10759927	59.1967	1.2778	2742.4	0.0370488
cg10765857	78.477	1.37148	4490.48	0.0346046
cg10766546	8.0831e+10	428.631	1.52431e+19	0.00978473
cg10773799	1.23195e+11	287.057	5.28709e+19	0.0118015
cg10774181	0.0387647	0.00168873	0.88984	0.0420559
cg10777495	1.86713e+29	4595.74	7.5857e+54	0.025074
cg10785295	1.99843e+17	11440.6	3.49082e+30	0.0104477
cg10791278	0.00938696	0.000288015	0.30594	0.00863362
cg10802371	0.0130017	0.000530736	0.318509	0.00779021
cg10805082	1.57318e+11	239.532	1.03323e+20	0.0128155
cg10805819	4458.77	2.14906	9.25084e+06	0.0310613
cg10810799	5.91177	1.05085	33.258	0.043775
cg10812733	1.66265e+07	7.60081	3.63697e+13	0.0255966
cg10821115	97.5794	16.2087	587.445	5.69411e-07
cg10832639	12914.6	5.80849	2.87143e+07	0.0160671
cg10838789	371.616	31.369	4402.38	2.70557e-06
cg10851698	13.9088	1.20459	160.598	0.0349365
cg10856045	53.2412	1.54218	1838.07	0.0278284
cg10864855	121.066	3.22125	4550.09	0.00953752
cg10887547	1.70825e+27	577.557	5.05251e+51	0.0291723
cg10898258	2.64515e+10	593.706	1.1785e+18	0.00757002
cg10923702	2.28304e+36	4.96512e+09	1.04978e+63	0.00752411
cg10928087	4.36311	1.00834	18.8793	0.0487158
cg10935138	4.35687e+11	290018	6.54522e+17	0.000221395
cg10938446	0.107195	0.0123947	0.927071	0.0424827
cg10950924	13.5383	1.25144	146.461	0.0319868
cg10954363	79.0101	1.93932	3218.96	0.0208808
cg10955576	6084.49	15.6086	2.37183e+06	0.00420002
cg10959198	9.06326	1.79939	45.6504	0.0075378
cg10971346	1.27859e+18	4570.92	3.57649e+32	0.0140294
cg10979880	6.71389	1.43028	31.5157	0.0157972
cg10983208	13.3047	1.24829	141.806	0.0320607
cg10986864	19.4368	1.58901	237.752	0.0202089
cg10986946	0.023029	0.000814089	0.651444	0.0270173
cg11001665	5.62369e+07	80.4395	3.93164e+13	0.00935064
cg11035195	2.53368e+06	5.82561	1.10195e+12	0.0260139
cg11051139	0.0467087	0.0055813	0.390895	0.00470553
cg11054924	2.15021e+13	30.3123	1.52526e+25	0.0274539
cg11067786	0.0290253	0.000860966	0.978513	0.0486021
cg11075556	0.000168713	6.1057e-08	0.466188	0.0316561
cg11077561	1.62107e+09	1.14819	2.2887e+18	0.0485161
cg11097433	5.77447	1.02675	32.4757	0.0465992
cg11102858	19.4465	2.50833	150.765	0.00451095
cg11104088	0.0484187	0.00257876	0.909106	0.0430059
cg11127711	5.61688e+19	124.35	2.53715e+37	0.0283433
cg11134052	15.0427	1.284	176.232	0.0308455
cg11144056	3634.44	8.09599	1.63156e+06	0.0085089
cg11146971	11.093	1.7725	69.4247	0.0101202
cg11148130	13.4376	1.72871	104.454	0.0130236
cg11154608	29703.8	26.0492	3.38711e+07	0.00413492
cg11164506	0.0911842	0.0116135	0.715937	0.0227391
cg11170685	2.37156e+32	2.5028e+08	2.24721e+56	0.00813314
cg11172693	4.18907	1.05195	16.6818	0.0421746
cg11174851	42.1709	1.87675	947.588	0.0184515
cg11176169	0.000159798	6.01313e-07	0.0424661	0.00214728
cg11194613	2.02012e+11	31.5985	1.29148e+21	0.0238388
cg11195002	20.0469	1.53646	261.562	0.0221562
cg11195494	104.593	6.81238	1605.86	0.000847421
cg11201710	11.8645	1.38452	101.672	0.0240203
cg11210881	8.12057	1.21371	54.3324	0.0307974
cg11223286	44937.5	2.55994	7.88837e+08	0.031676
cg11226328	56722.6	8.29138	3.88049e+08	0.0151225
cg11240320	2.44924e-20	2.79165e-39	0.214883	0.0424524
cg11240493	395470	1.66058	9.41818e+10	0.0413252
cg11248049	2.47467e+06	179.521	3.41131e+10	0.00246779
cg11260046	9.91282	1.9124	51.3827	0.00629056
cg11260715	13418.6	10.3909	1.73284e+07	0.00930996
cg11263393	42.4776	3.75245	480.846	0.00246108
cg11275626	2.81941e+06	42.0611	1.88989e+11	0.00880778
cg11278311	40.63	1.64243	1005.09	0.0236308
cg11281641	3.8146	1.04722	13.895	0.0423642
cg11287077	0.0224911	0.000549461	0.920625	0.0451095
cg11304682	0.00179528	5.88372e-05	0.054779	0.000288543
cg11310082	1.71238e-21	6.17874e-39	0.000474571	0.0196254
cg11314617	13.1679	1.43723	120.645	0.0225537
cg11328875	6.60514e-49	2.52441e-83	1.72824e-14	0.00607543
cg11334818	5.88623	1.40987	24.575	0.0150549
cg11336643	1.57573e-05	1.20239e-09	0.206501	0.0222501
cg11352190	44.5122	2.7522	719.911	0.0075206
cg11355215	4.87029	1.32252	17.9353	0.0173009
cg11358840	4.56841e+06	3.35783	6.21545e+12	0.0333321
cg11371122	109.003	2.03688	5833.23	0.0208711
cg11375264	12504.3	1.331	1.17473e+08	0.0432564
cg11375831	0.0395029	0.00380843	0.409744	0.00677815
cg11383347	459.71	8.13999	25962.4	0.00289417
cg11393115	147942	1.81917	1.20313e+10	0.0390467
cg11402363	66.7466	2.52194	1766.54	0.0119571
cg11409081	221.148	1.41991	34443.4	0.036075
cg11415932	201050473544579	5.83426	6.92827e+27	0.0383714
cg11419506	9.37491	1.54813	56.7711	0.0148675
cg11421255	0.000255158	1.04699e-07	0.621837	0.0375841
cg11424682	1.72132e-55	6.67476e-106	4.43902e-05	0.0332382
cg11430157	10.8741	2.39261	49.4213	0.00200613
cg11438755	2.3782e+09	1050.04	5386283852359960	0.00383118
cg11439826	46370.7	5.20222	4.13331e+08	0.020595
cg11453058	0.000741513	6.19091e-07	0.888143	0.0462872
cg11453347	4.58634e+06	115.778	1.81679e+11	0.00451636
cg11482422	6.24765	1.0405	37.5137	0.0451367
cg11489262	10.3946	1.68144	64.2591	0.0117664
cg11491186	1.16531e+07	19.8556	6.83911e+12	0.016353
cg11498870	8.58364e-05	1.0226e-07	0.0720505	0.00641649
cg11499681	8.07985	1.10775	58.9338	0.0393124
cg11503274	23.0886	2.28433	233.366	0.00781707
cg11504511	2.30377e-37	1.24163e-72	0.042745	0.0417454
cg11532418	0.0065424	0.000232833	0.183836	0.00312537
cg11550474	2.86588e-21	4.21482e-37	1.94867e-05	0.0109885
cg11556416	1.98639e+08	34.3314	1149316384852560	0.0161699
cg11566977	4.98518	1.2172	20.4174	0.0255361
cg11567001	6.86659	1.23948	38.0403	0.0274014
cg11573679	5.49447	1.19	25.369	0.0290481
cg11574612	3734.26	1.81286	7.6921e+06	0.0346203
cg11596845	108.768	1.93751	6106.06	0.0225007
cg11597157	1148.31	3.08045	428057	0.0196803
cg11598178	64.9675	1.02905	4101.61	0.048438
cg11610754	20.0386	3.51387	114.275	0.000738732
cg11613015	7.37627	1.33159	40.8605	0.0221471
cg11614195	9.29328e+30	1.66245e+07	5.19506e+54	0.0105908
cg11618788	271.04	1.50222	48903	0.0345593
cg11621464	16.4152	1.0719	251.384	0.0444488
cg11622362	1.08223e+07	1.2755	9.18235e+13	0.0466065
cg11625005	45.8356	2.0312	1034.32	0.0161447
cg11626791	1.11826e+13	2950.5	4.23831e+22	0.00758587
cg11632617	8.36939e+06	1.59957	4.37909e+13	0.0434378
cg11638200	14.7943	1.64187	133.305	0.0163048
cg11653858	0.00536233	3.14488e-05	0.91433	0.0461385
cg11654179	9.74849	1.42165	66.8469	0.0204429
cg11654490	6545.08	31.7938	1.34737e+06	0.00122632
cg11656177	22.9078	1.56193	335.974	0.0222891
cg11661523	1.4537e+06	2.4045	8.78868e+11	0.0366956
cg11667301	0.127715	0.0185679	0.878462	0.0364681
cg11668512	6.14995e-05	1.14782e-08	0.32951	0.026872
cg11673391	2.19071e-11	1.68352e-21	0.285071	0.0388679
cg11678324	14.3398	1.20037	171.306	0.0353547
cg11679177	7.68856	1.34748	43.8701	0.0216982
cg11679673	0.0408677	0.00188961	0.883872	0.0414828
cg11681219	30945.9	6.62974	1.44447e+08	0.0164493
cg11694490	46.3481	5.37921	399.342	0.000480865
cg11702639	216817	16.7501	2.80654e+09	0.0109787
cg11716598	86.0616	3.50208	2114.91	0.00638698
cg11727383	11.8751	1.19083	118.419	0.0349611
cg11734164	320.993	2.56627	40150.4	0.0191559
cg11747349	2.9391e-05	1.70785e-09	0.505801	0.0359991
cg11753765	7.2944e-06	7.83925e-11	0.678741	0.0427289
cg11755405	13.7197	2.22846	84.4661	0.0047417
cg11755933	2.73735e+07	18.2378	4.10857e+13	0.0182694
cg11763094	15.2127	1.90739	121.332	0.0101849
cg11788367	0.0118943	0.000234821	0.602482	0.0268986
cg11802985	0.00430288	0.000186425	0.0993148	0.000669028
cg11812218	62.2783	3.42743	1131.63	0.00522959
cg11831238	10.7573	1.31513	87.9904	0.0267305
cg11836171	1.25425e-05	2.91694e-08	0.00539311	0.000264233
cg11837713	3.6514e-22	4.37979e-39	3.04414e-05	0.0130239
cg11842610	6.72134	1.3856	32.6041	0.0180423
cg11844315	0.0008391	9.0578e-07	0.777328	0.0421299
cg11844358	1.01905e+55	7.57084	1.37165e+109	0.0463933
cg11845241	3.21802e-05	5.23245e-08	0.0197912	0.00159311
cg11847808	7.80106	1.17764	51.6769	0.0332164
cg11850773	12.6454	1.3177	121.353	0.0278726
cg11851129	0.00762661	8.71657e-05	0.667294	0.0325758
cg11878182	300.098	4.31924	20850.6	0.00838609
cg11907729	8.09315	1.14963	56.9739	0.0357282
cg11910497	6.35285e+44	1.76445e+09	2.28732e+80	0.0135241
cg11927233	0.0193815	0.00080918	0.464227	0.0149528
cg11927827	1.56925e-34	2.09662e-63	1.17453e-05	0.021755
cg11941633	37.1095	3.315	415.418	0.00336308
cg11947981	10.504	1.98529	55.5762	0.00566208
cg11948381	1.01852e+10	40.1171	2.58588e+18	0.019603
cg11964564	10.7491	1.8422	62.7198	0.0083188
cg11965976	4.55566	1.30742	15.8741	0.0172737
cg11967563	2.40825e+54	8.57648e+09	6.76227e+98	0.0164859
cg11970458	7.54423e+06	1.29986	4.3786e+13	0.0462649
cg11981631	8.39387	1.04338	67.5278	0.0455131
cg11982718	223.078	1.75651	28331	0.0286779
cg12006425	74.8272	3.65511	1531.86	0.00508805
cg12009516	62.1878	2.22301	1739.68	0.0151
cg12017911	63.7726	5.07088	802.021	0.00129636
cg12018140	24.671	1.19825	507.958	0.0377872
cg12019705	0.00227828	1.2398e-05	0.41866	0.0221792
cg12020533	67.1944	1.14081	3957.8	0.0430409
cg12025832	3.21685e+11	3046.55	3.39666e+19	0.00493926
cg12030310	0.00316619	6.75936e-05	0.148309	0.00336419
cg12051532	3.30842e+06	450.766	2.42823e+10	0.000947851
cg12052114	17.4795	1.00841	302.985	0.0493312
cg12052896	1.10482e+06	85.6177	1.42568e+10	0.00395919
cg12056051	326.847	5.78145	18477.8	0.00491877
cg12063583	90.8785	2.72664	3028.97	0.0117142
cg12070036	7.68802e-21	2.10148e-32	2.81257e-09	0.000651224
cg12071328	5.95123	1.13749	31.1363	0.03464
cg12074545	22.7433	2.47885	208.668	0.00573252
cg12089543	8.95393e+57	1663.61	4.81921e+112	0.0379576
cg12095933	1.48462e+09	339.083	6500129704885900	0.00679555
cg12105183	0.0525011	0.00282489	0.975743	0.0481058
cg12112870	9.45068	1.16686	76.5433	0.0353298
cg12117827	450704	1.27838	1.589e+11	0.0457547
cg12118269	6.38172	1.11559	36.5067	0.0372617
cg12120327	65.9582	5.07144	857.839	0.0013723
cg12123154	7.49844e+27	1.65164	3.40429e+55	0.048222
cg12133118	38.1086	2.22389	653.029	0.0120278
cg12133828	0.0126548	0.000558428	0.286776	0.00606134
cg12140543	0.0297252	0.0010468	0.844084	0.0394708
cg12144304	0.0217817	0.000498522	0.951701	0.047072
cg12155013	18.9784	2.19738	163.914	0.00745876
cg12157387	0.0208493	0.00168006	0.258736	0.00259455
cg12160850	0.000844578	5.89866e-06	0.120928	0.00520509
cg12162778	12599.3	1.96185	8.09145e+07	0.0348058
cg12166080	305.5	1.88561	49496	0.0275033
cg12169771	5764932139668760	131.889	2.51987e+29	0.0235367
cg12178980	4.35269	1.11666	16.9666	0.0340958
cg12187049	3.28763e+06	2.00294	5.39632e+12	0.0398698
cg12196473	4.13807e+12	38.0988	4.49454e+23	0.0250434
cg12207532	19.3697	2.33928	160.386	0.00599724
cg12232852	8.19416e+07	5.05664	1327840794286030	0.0314516
cg12235144	7.83705	1.43208	42.8881	0.0175928
cg12245247	1.63312e+09	175.411	1.52047e+16	0.00956734
cg12249227	490655	29.314	8.21253e+09	0.0082724
cg12250761	0.0442823	0.00204174	0.960421	0.0470678
cg12260653	1.02037e+06	85.2656	1.22108e+10	0.00387781
cg12267367	2.64042e+29	8.36298e+10	8.33653e+47	0.00182599
cg12280168	2.51603e+73	41947.9	1.50911e+142	0.0364656
cg12286569	127.369	13.2517	1224.21	2.69174e-05
cg12291059	1.05361e+07	2.38934	4.64601e+13	0.0383076
cg12296772	5.38517	1.05944	27.373	0.0424005
cg12300498	6.59802	1.02635	42.4164	0.046883
cg12309703	44.5157	3.14154	630.789	0.00501228
cg12320306	5.18946e+09	21284.7	1265251337534710	0.000408334
[truncated: 2,228 more rows]

## Sheet: table 4
	Hugo_Symbol	C2/3/4	C1	pval	or	ci.up	ci.low	adjPval
1	KRAS	107	24	2.8854e-07	7.52221	18.3075	3.21639	2.30832e-05
2	TP53	90	20	0.000132163	4.0264	8.73726	1.89499	0.00528653
3	CDKN2A	25	2	0.00914376	5.94444	53.923	1.3817	0.243833
4	RNF43	11	0	0.0350715	Inf	Inf	1.04044	0.478594
5	TTN	24	3	0.035311	3.68855	20.1194	1.03768	0.478594
6	PCDH15	9	0	0.0617681	Inf	Inf	0.805752	0.478594
7	ARID1A	8	0	0.106909	Inf	Inf	0.691802	0.478594
8	FLG	8	0	0.106909	Inf	Inf	0.691802	0.478594
9	RNF213	8	0	0.106909	Inf	Inf	0.691802	0.478594
10	APOB	6	0	0.185098	Inf	Inf	0.471001	0.478594
11	BTBD11	6	0	0.185098	Inf	Inf	0.471001	0.478594
12	CACNA1B	6	0	0.185098	Inf	Inf	0.471001	0.478594
13	COL6A2	6	0	0.185098	Inf	Inf	0.471001	0.478594
14	FAT4	6	0	0.185098	Inf	Inf	0.471001	0.478594
15	FLNA	6	0	0.185098	Inf	Inf	0.471001	0.478594
16	HYDIN	6	0	0.185098	Inf	Inf	0.471001	0.478594
17	KMT2C	6	0	0.185098	Inf	Inf	0.471001	0.478594
18	PCDHB7	6	0	0.185098	Inf	Inf	0.471001	0.478594
19	PLEC	6	0	0.185098	Inf	Inf	0.471001	0.478594
20	ADAMTS16	7	0	0.193324	Inf	Inf	0.580186	0.478594
21	COL5A1	7	0	0.193324	Inf	Inf	0.580186	0.478594
22	DCHS1	7	0	0.193324	Inf	Inf	0.580186	0.478594
23	FBN3	7	0	0.193324	Inf	Inf	0.580186	0.478594
24	OBSCN	7	0	0.193324	Inf	Inf	0.580186	0.478594
25	SMAD4	30	7	0.215109	1.92402	5.62421	0.746966	0.478594
26	ADAMTS19	5	0	0.323051	Inf	Inf	0.364562	0.478594
27	ADAMTSL4	5	0	0.323051	Inf	Inf	0.364562	0.478594
28	ANK3	5	0	0.323051	Inf	Inf	0.364562	0.478594
29	ASTN2	5	0	0.323051	Inf	Inf	0.364562	0.478594
30	ATP10A	5	0	0.323051	Inf	Inf	0.364562	0.478594
31	ATP12A	5	0	0.323051	Inf	Inf	0.364562	0.478594
32	COL11A1	5	0	0.323051	Inf	Inf	0.364562	0.478594
33	COL22A1	5	0	0.323051	Inf	Inf	0.364562	0.478594
34	CR2	5	0	0.323051	Inf	Inf	0.364562	0.478594
35	CSMD3	5	0	0.323051	Inf	Inf	0.364562	0.478594
36	DMBT1	5	0	0.323051	Inf	Inf	0.364562	0.478594
37	DNAH10	5	0	0.323051	Inf	Inf	0.364562	0.478594
38	FAM135B	5	0	0.323051	Inf	Inf	0.364562	0.478594
39	IGSF10	5	0	0.323051	Inf	Inf	0.364562	0.478594
40	MLK4	5	0	0.323051	Inf	Inf	0.364562	0.478594
41	MYH15	5	0	0.323051	Inf	Inf	0.364562	0.478594
42	NOS1	5	0	0.323051	Inf	Inf	0.364562	0.478594
43	NTF3	5	0	0.323051	Inf	Inf	0.364562	0.478594
44	PAPPA2	5	0	0.323051	Inf	Inf	0.364562	0.478594
45	PCDH9	5	0	0.323051	Inf	Inf	0.364562	0.478594
46	PDE3A	5	0	0.323051	Inf	Inf	0.364562	0.478594
47	PDZRN3	5	0	0.323051	Inf	Inf	0.364562	0.478594
48	PIK3CA	5	0	0.323051	Inf	Inf	0.364562	0.478594
49	RIMS2	5	0	0.323051	Inf	Inf	0.364562	0.478594
50	ROBO3	5	0	0.323051	Inf	Inf	0.364562	0.478594
51	SSPO	5	0	0.323051	Inf	Inf	0.364562	0.478594
52	TENM3	5	0	0.323051	Inf	Inf	0.364562	0.478594
53	TMEM132D	5	0	0.323051	Inf	Inf	0.364562	0.478594
54	ZFHX4	5	0	0.323051	Inf	Inf	0.364562	0.478594
55	MUC16	11	2	0.354084	2.29053	22.0732	0.47186	0.515031
56	ADAMTS12	7	1	0.442698	2.87192	132.72	0.353034	0.607682
57	CSMD2	7	1	0.442698	2.87192	132.72	0.353034	0.607682
58	HECW2	7	1	0.442698	2.87192	132.72	0.353034	0.607682
59	RYR1	8	1	0.448166	3.30957	150.647	0.423639	0.607682
60	GNAS	6	4	0.472249	0.576001	2.91096	0.129415	0.629665
61	APBA2	6	1	0.67446	2.44166	115.103	0.28421	0.70239
62	DNAH11	6	1	0.67446	2.44166	115.103	0.28421	0.70239
63	FAT2	6	1	0.67446	2.44166	115.103	0.28421	0.70239
64	FAT3	6	1	0.67446	2.44166	115.103	0.28421	0.70239
65	MYO18B	6	1	0.67446	2.44166	115.103	0.28421	0.70239
66	RELN	6	1	0.67446	2.44166	115.103	0.28421	0.70239
67	RYR3	6	1	0.67446	2.44166	115.103	0.28421	0.70239
68	FLT4	5	1	0.67605	2.01869	97.7869	0.217444	0.70239
69	FN1	5	1	0.67605	2.01869	97.7869	0.217444	0.70239
70	HMCN1	5	1	0.67605	2.01869	97.7869	0.217444	0.70239
71	KCNA6	5	1	0.67605	2.01869	97.7869	0.217444	0.70239
72	KDM6A	5	1	0.67605	2.01869	97.7869	0.217444	0.70239
73	LRP1	5	1	0.67605	2.01869	97.7869	0.217444	0.70239
74	MYO16	5	1	0.67605	2.01869	97.7869	0.217444	0.70239
75	PEG3	5	1	0.67605	2.01869	97.7869	0.217444	0.70239
76	TPO	5	1	0.67605	2.01869	97.7869	0.217444	0.70239
77	USH2A	5	1	0.67605	2.01869	97.7869	0.217444	0.70239
78	ATM	6	2	1	1.19874	12.5678	0.204595	1
79	RREB1	7	2	1	1.40964	14.4036	0.255412	1
80	TGFBR2	6	2	1	1.19874	12.5678	0.204595	1

## Sheet: table 5
ID	TCGA-IB-A5ST	TCGA-3A-A9IL	TCGA-3A-A9IN	TCGA-HZ-7924	TCGA-HZ-8002	TCGA-HZ-7923	TCGA-3A-A9IS	TCGA-HV-AA8V	TCGA-FB-A4P6	TCGA-IB-A5SO	TCGA-IB-7885	TCGA-XD-AAUI	TCGA-2J-AABR	TCGA-F2-7273	TCGA-XD-AAUH	TCGA-F2-6880	TCGA-3A-A9IO	TCGA-3A-A9IJ	TCGA-2L-AAQM	TCGA-FB-AAPS	TCGA-H6-A45N	TCGA-HZ-7918	TCGA-3A-A9I7	TCGA-2J-AAB4	TCGA-F2-7276	TCGA-3A-A9IR	TCGA-HZ-8317	TCGA-2J-AAB9	TCGA-HZ-8638	TCGA-IB-7897	TCGA-HV-A5A6	TCGA-HZ-7920	TCGA-US-A774	TCGA-XD-AAUL	TCGA-HZ-8003	TCGA-Z5-AAPL	TCGA-HZ-8519	TCGA-2J-AABV	TCGA-IB-AAUW	TCGA-LB-A9Q5	TCGA-RB-AA9M	TCGA-IB-AAUS	TCGA-US-A77J	TCGA-XD-AAUG	TCGA-Q3-A5QY	TCGA-HZ-A49H	TCGA-IB-AAUT	TCGA-2J-AABT	TCGA-XN-A8T5
RBL2	12.3597	6.49978	6.46139	15.5944	15.3469	17.696	11.5966	7.42377	16.9912	11.5184	7.83426	8.03052	10.678	13.0988	10.9792	4.54152	9.84864	4.06883	4.84467	8.42958	9.59349	13.3462	9.08947	7.91402	12.3211	35.909	9.54267	8.8757	14.2241	21.7788	9.24419	12.8658	10.5243	9.40513	9.92782	25.4891	14.0691	1.09698	13.0076	6.67797	10.0823	8.57773	6.62545	10.4087	14.0333	8.2682	10.7244	10.3379	11.1469
AGA	6.12536	12.3968	7.01296	13.6134	8.04466	7.78611	13.0721	7.85949	6.42751	8.3194	10.2433	5.45178	10.0179	6.33439	8.05947	7.4367	52.475	3.03811	5.85184	7.39091	8.63342	12.3566	6.40135	13.7826	8.13268	7.51614	6.82528	7.13362	13.66	9.53105	4.70754	9.33695	9.54879	6.95291	5.60167	6.49479	9.31473	4.53087	11.6391	7.92616	7.25673	4.85821	9.40973	7.62236	6.71859	5.96201	7.80937	6.45689	7.68654
ABCG5	0.255264	0.036735	0.327076	1.52996	0.0368166	0.113848	0.0929609	0.180938	0.131804	0.0528633	0.0993828	1.12958	0.0845687	0.0250273	0.013369	0.0384722	0.0654347	0.308637	0.0959473	0	0.116768	0.134701	4.50466	0.0513783	0.0203908	0.0533683	1.16791	0.084489	1.3216	0.0838651	0.214002	0.0158725	0.144924	0.0244606	0.0162423	0.0147561	0.137006	0.0607097	0.250937	0.0200926	0.0449362	0.0218001	0.0287321	0.089245	0.0418031	0.0722562	0.0849777	0.123331	0.0656274
ABCG8	0.219855	0	0.00830103	2.28338	0.0064239	0.0794587	0	0.148568	0.122654	0.0860889	0.0693628	0.632385	0	0.00873374	0.0746456	0	0.00761154	0.0168948	0.0478322	0.0197305	0	0.141019	5.56637	0.0143435	0.0227704	0	0.862705	0.033696	1.21656	0.0520289	0.108625	0.016617	0.265077	0	0.0283402	0.0102988	0.0679977	0	0.418959	0.0280466	0.0235219	0.00760755	0	0.103812	0.0250079	0.151291	0.138388	0.212662	0.0203572
MMS19	10.6633	8.83926	8.50623	9.27981	11.5936	10.1501	8.84769	10.7428	12.7643	12.0673	8.67166	11.6599	9.68641	9.61021	11.8869	2.78941	13.8653	11.8354	7.17457	10.0327	11.6473	8.36207	10.0541	11.2441	10.0144	15.4994	7.33263	10.0409	9.17103	10.3033	8.07979	10.4155	9.09966	11.7269	5.6816	16.2548	10.5571	3.01172	9.61029	5.23087	12.5429	9.44555	9.73079	10.0844	11.3717	7.34137	12.0073	10.1372	9.5305
UBTD1	15.4431	4.85953	9.33647	5.06366	9.11177	8.20112	6.61772	18.6131	11.8794	13.8421	12.5691	13.4482	11.1481	15.1577	13.2203	3.18782	4.79177	6.43963	7.15821	20.9279	14.6193	4.731	15.8235	10.1837	11.3648	4.29517	7.67969	15.0017	5.30407	7.40628	16.5162	8.48826	14.7	15.2758	5.06461	6.67658	8.69024	4.9716	9.3235	5.66643	14.3058	17.0773	17.981	14.433	15.3268	10.32	17.2172	7.6091	16.4568
CNRIP1	6.5543	5.28309	7.0644	2.88205	7.18467	8.38128	2.71189	4.36332	3.81415	5.4918	4.40047	6.32702	4.23996	5.78933	8.72564	0.731832	1.57224	25.228	8.01915	7.78795	5.1012	4.03013	4.32558	2.39178	5.63132	1.18015	3.76413	3.84711	2.91739	9.74566	2.29816	9.10316	4.11312	3.38532	2.75029	3.27995	7.86554	0.827487	5.33427	1.88195	4.81747	7.0228	6.74046	10.1213	4.80248	6.50896	5.27901	4.05425	6.73562
CCND3	35.1148	17.9787	14.7024	17.8935	17.0931	22.7378	29.051	11.1438	29.555	21.1017	13.967	22.7496	19.5643	19.679	26.2163	4.28496	33.3359	69.5352	24.3873	13.9746	18.0803	13.624	15.0565	22.8582	21.909	10.5857	10.1833	16.8084	9.82014	19.5875	12.8145	23.516	17.4752	27.3294	8.21133	45.8811	27.5612	5.67433	18.7138	7.50191	17.9494	16.1997	37.9305	19.493	47.8768	16.8362	14.0751	14.7405	23.2595
TAF8	4.53423	2.73966	2.16791	4.3032	4.32509	3.99883	2.46006	2.69897	4.39658	2.7848	2.47147	3.19904	3.79131	3.07423	3.82126	1.21975	3.35094	2.48736	2.50663	2.6104	3.80848	3.81393	3.14569	3.0894	3.05997	3.2458	2.29384	3.13806	3.89637	4.33023	2.87325	3.48132	3.42136	3.25522	2.04148	5.32317	3.12236	1.0701	4.03485	1.85398	3.86584	2.92562	3.73217	2.75885	4.06461	2.83912	2.8936	3.40036	2.91533
GNG4	0.897784	20.0853	15.2124	0.554504	3.05562	7.90862	39.0156	0.641442	1.34962	2.90675	0.347521	7.97979	2.18693	3.97548	12.9741	1.52175	26.3428	0.775281	8.95921	0.769107	6.86296	1.96488	0.654436	2.55143	3.93244	63.9857	0.162761	2.98446	0.0934868	13.7412	5.35094	22.794	0.598908	0.488578	2.66811	0.609806	18.4976	0.283409	3.80239	0.858016	6.95608	0.615619	3.10696	8.87707	0.378414	2.72061	2.76551	0.469701	1.94367
GPC2	0.453901	0.880565	0.560569	0.118445	0.286223	0.221272	0.441063	0.656788	0.358639	0.359603	0.200587	0.62223	0.261491	0.106405	0.344283	0.0267048	0.77896	0.599858	0.606062	0.968392	0.453895	0.0794754	0.688929	0.32953	0.17834	0.348894	0.154567	0.316692	0.173556	0.149415	0.768838	0.177384	0.267101	0.237705	0.106542	1.01813	0.189356	0.0589969	0.258202	0.123663	0.45306	0.381331	0.37694	0.44809	0.533912	0.111178	0.406019	0.345455	0.758224
STAG3	1.76546	1.01367	0.927881	0.651986	1.35434	1.47149	1.37699	1.1717	2.90961	0.771362	0.44068	2.98196	0.976311	0.553208	0.924194	0.559784	0.994976	0.333108	0.561398	0.710645	0.982658	0.498327	0.480095	0.964209	0.980984	1.8105	0.439224	0.711451	0.98305	0.888517	0.25577	0.837565	0.994166	0.731509	0.707484	4.95972	0.546301	0.102326	1.59728	0.592172	0.927545	0.48896	3.09766	0.441598	1.59698	0.320998	1.74025	0.559691	0.619444
CAPZA1	49.5411	10.8033	11.1736	43.5842	37.9411	38.0738	5.04857	32.3315	30.2022	33.8307	54.4089	42.2918	32.3182	34.9441	30.0142	5.63852	10.3683	10.0406	14.8523	32.9622	35.9264	35.5667	32.0828	40.0349	39.029	17.3053	25.2514	27.8423	39.4762	40.25	49.6788	38.537	34.4167	37.1773	25.7266	74.1318	27.7744	5.3893	31.0897	24.3055	32.8203	36.7929	32.9579	24.484	48.2445	32.8235	26.6429	25.4979	37.9829
ST7L	0.954024	1.12039	1.29008	1.27835	1.18198	1.2457	1.36934	0.898187	1.1284	1.39409	1.28853	1.00289	1.05428	1.01728	1.43477	0.514218	1.6731	1.3378	0.955536	1.17986	1.29422	0.900205	0.92575	1.37142	1.20828	2.44544	1.1109	0.846958	1.44325	2.00011	1.17779	1.82721	1.13911	0.973767	0.899502	1.3197	1.58347	0.507374	1.11027	0.724927	1.01243	0.944843	0.958669	1.07444	0.824415	1.47194	1.10101	1.09468	1.44476
GADD45B	39.1226	23.5427	60.2101	8.06985	35.9209	69.8689	51.8256	31.76	33.3754	107.547	32.9813	56.7444	77.9466	49.1745	91.5215	4.91526	15.5314	19.4587	35.1415	58.6686	55.3299	17.6532	25.9035	36.4286	50.5575	93.5501	53.3566	35.7435	15.009	46.4919	19.3961	24.7036	30.6504	39.2744	16.6738	54.2124	43.9685	21.9479	57.2225	43.8281	52.942	82.5284	92.0357	201.141	74.886	54.8356	47.0676	27.8209	90.6018
AJUBA	2.88917	0.998032	1.0212	1.95371	3.55336	1.68989	0.24156	4.25469	4.73446	1.70756	2.34255	3.95371	3.83146	1.97952	2.85303	1.84311	0.498722	0.297453	0.541531	3.04286	3.85653	2.07425	5.29297	2.64043	3.9202	0.534292	1.99334	3.88997	2.71127	2.07557	2.53787	1.31838	4.85666	3.43337	3.22368	1.59289	1.55709	0.545599	2.43988	4.61292	9.46388	2.39058	0.996613	2.04059	0.988341	1.21007	3.96975	2.90686	3.21665
SDK1	1.24453	4.92447	3.88817	1.79046	2.10625	2.73619	15.6823	1.72167	2.75331	0.914349	1.03032	1.48103	2.29992	3.69528	4.42819	2.72388	11.4222	13.3055	1.66765	1.08982	2.43081	2.3531	0.974765	1.60831	3.36318	8.22957	1.58092	2.47541	1.20735	4.9545	0.743996	6.82878	2.03442	0.713644	2.79013	1.13545	8.70613	0.900798	2.80124	1.49547	2.47896	2.82547	2.76025	2.72256	0.9393	1.80317	2.48318	1.11424	1.87107
SDHA	13.1013	10.0987	8.6135	26.1594	12.1061	10.0338	11.9412	10.5679	12.4035	12.9197	11.7124	11.5691	11.6712	12.1125	9.08868	5.95333	9.96453	11.9504	20.0903	8.65907	13.645	14.2562	18.3293	14.5984	11.9368	10.2933	10.6477	11.9869	25.0025	10.8173	14.1612	10.6163	14.4611	10.3617	7.67248	13.0111	11.3961	6.52852	14.4063	7.66494	12.0417	10.5663	12.8424	9.23738	9.89794	11.5056	14.8952	16.8436	10.552
FRMD4B	2.1047	1.57946	1.28842	5.71216	6.23079	4.15789	2.58118	4.25532	5.56076	3.94891	2.67085	3.93064	5.26887	5.51082	2.6103	0.851116	1.086	0.322152	0.385238	2.76247	4.44824	4.84426	1.61093	5.73209	5.47138	1.10532	4.40182	3.44623	5.64047	4.46615	5.591	3.84952	3.44161	3.74245	1.9832	2.50761	2.89012	0.592618	6.90532	1.74526	5.91961	2.77544	4.59385	2.3311	2.05192	3.9204	4.80044	3.13008	3.10539
MIR137HG	0	0	0.0279674	0	0.0252503	0.0733011	0	0.00834249	0.0206621	0.0241705	0	0.00473467	0.0241042	0.0122605	0.0261971	0.00430788	0	0.00474343	0.0053718	0.0166187	0.0228812	0.0188538	0.00771767	0.0120814	0.0223758	4.66986	0	0.0283817	0.00839913	0.175293	0	0.0870881	0.00783407	0	0.0159137	0	0.560804	0	0.088703	0.0262482	0.0264163	0.00427183	0.00563018	0.0116586	0	0.066075	0.066607	0	0.0171466
ROPN1	0	0.0100822	0.0146894	0.00792282	0	0.00669567	0.00450244	0.00876349	0.00723493	0	0.00944182	0.0049736	0	0.00257585	0	0.00452528	0	0.00996561	0	0	0.00801197	0.0118831	0.00810714	0	0	0	0.014967	0	0.014705	0.0115087	0	0.0065345	0	0	0	0	0.00250683	0.00555409	0.0243077	0	0.00462491	0	0.00591431	0	0.00491708	0.00991563	0	0	0
DIABLO	1.46611	2.33979	1.90933	1.33775	1.19927	1.29531	2.70341	0.792931	1.18873	1.15348	0.967499	1.54399	1.14552	1.05319	1.25019	0.428297	2.22667	1.82981	2.0893	1.08388	1.15261	1.30463	1.4456	0.980139	1.1797	2.2322	0.988758	0.872865	1.23588	1.27515	1.29777	1.53378	1.05616	1.40905	0.802477	1.39371	1.42546	0.302786	1.34356	0.759928	1.79993	1.12804	1.1867	1.11739	1.2435	1.2538	1.2538	1.05382	1.35016
MCFD2	19.9814	13.4207	15.3239	22.8921	28.8413	24.2175	20.1384	14.2019	19.9157	17.5578	23.7156	21.3536	21.3566	25.848	20.0665	15.9462	24.647	8.93131	8.45141	13.3252	15.3211	25.0377	18.4882	14.1831	25.2846	12.0923	24.4046	21.8132	19.7893	27.2271	15.4547	23.9842	23.137	17.5125	22.7562	14.5932	21.8506	8.0714	18.8106	21.7807	22.2758	20.3181	14.5373	20.9964	12.6458	18.5429	15.4789	18.7483	25.0126
CAPS2	0.492336	1.49137	1.57756	0.422758	0.731983	0.945204	1.34113	0.381788	0.571749	0.330742	0.165811	0.426638	0.440388	0.370583	0.579929	0.180336	1.9651	0.88178	2.94623	0.322297	0.643979	0.403991	0.50378	0.462888	0.476284	1.11435	0.439753	0.288637	0.862123	0.860258	0.37147	0.595842	0.344624	0.258465	0.390674	0.340566	0.894013	0.0937859	0.760715	0.167613	0.552919	0.294004	0.351537	0.41774	0.332118	0.418587	0.476531	0.423638	0.373089
GLIPR1L2	0.0373159	1.48433	3.11112	0.085002	0.528497	0.435009	2.67828	0.151479	0.250115	0.216196	0.176335	0.189726	0.309389	0.423747	0.669225	0.194203	1.54143	1.21175	1.59425	0.145675	0.286529	0.368308	0.0628186	0.141202	0.292208	0.519064	0.227485	0.213245	0.150754	0.379569	0.159129	0.545277	0.063766	0.32652	0.0358701	0.231737	0.173324	0.0264838	0.434652	0.256379	0.501708	0.144433	0.19741	0.489081	0.234463	0.183214	0.312781	0.0427247	0.436592
SCRIB	14.7516	10.2697	9.7285	10.2804	5.51026	6.71024	19.7474	17.7538	17.0247	12.423	11.1675	13.7357	12.8218	8.39373	7.93136	6.08535	12.7107	10.18	10.738	10.3643	19.543	3.7659	15.028	17.4799	8.67812	18.8701	8.36524	15.8585	11.1565	3.60246	24.568	2.80591	13.8136	15.5565	4.18616	9.60534	11.1612	4.47806	14.1593	9.35109	17.9358	9.63283	12.6527	9.69112	11.9185	8.8592	12.7504	14.3482	13.0636
IGFBP1	0.122226	0.482244	0.535323	0.70017	0.269275	0.585622	15.8872	1.08984	0.138422	1.87372	7.77636	0.856416	5.98636	2.78094	0.466337	0.0123685	0.269973	0.299619	0.462697	0.858865	0.153289	0.259833	6.78052	2.7403	2.25772	0.0218369	2.1988	3.04222	2.23467	0.681542	0.087564	15.9938	0.337391	4.61297	0.0274143	0.348683	0.253513	0.106263	1.71632	2.72811	1.99726	0.784963	21.1762	0.853577	0.873563	0.216812	0.525905	4.93062	0.0820508
MCF2L	2.26582	7.32919	4.17253	2.63192	2.85402	3.1835	7.10758	1.6369	4.51027	2.84313	0.80348	2.44433	2.85403	2.60325	3.15287	1.67374	5.36563	2.69004	6.2558	1.59803	4.22687	1.11947	1.14562	2.06997	2.29777	5.86792	1.83089	2.19185	1.77544	3.20541	6.18729	3.23377	2.00294	2.07475	1.69011	1.02562	5.33952	0.507331	3.02847	1.05372	3.23793	2.06175	2.05589	2.87918	1.66318	1.79017	2.9088	2.68152	2.60268
MCF2L-AS1	1.0783	2.14322	0.963187	2.14504	1.00987	0.658555	1.68565	1.11218	1.65274	1.35796	0.778871	1.95672	1.60672	0.800909	1.29221	1.57933	2.02278	2.33976	7.73431	0.62773	1.57604	1.43268	0.823103	2.55015	0.830984	2.96578	2.20812	1.89185	1.99685	1.11977	6.33591	1.70005	2.21934	2.14703	1.08198	1.1179	1.30438	2.29083	2.4422	1.50468	1.17389	0.512548	1.01329	0.738277	1.21685	1.51007	1.22096	1.85731	0.800064
C16orf89	6.11883	6.56716	5.73658	9.22446	9.9223	10.23	0.127937	1.29296	7.32186	3.52806	1.20387	3.07654	3.97101	7.69091	15.3625	1.09793	0.500495	0.304956	0.727712	3.90483	5.55143	2.17315	6.05152	2.80172	4.22023	0.130974	7.09087	2.9325	9.93182	8.66187	3.76972	14.183	3.30074	0.677938	2.8866	1.5934	7.27112	3.14426	13.5484	3.97769	2.39584	5.53198	11.7122	10.6943	4.29906	32.0007	2.70185	2.16738	10.7743
PYDC1	0.0703968	0.0264526	0.154162	0.013858	0.0994175	0.0351348	0	0.321898	0	0.0570998	0	0.0521968	0.0996502	0.202747	0.0288807	0	0.0235595	0	0	0.0610704	0.0840839	0.0207851	0.0212707	0.355172	0.0352399	0	0	0.104297	0	0.0201302	0	0.0171445	0.0431829	1.0357	0.105263	0.0637546	0.0920802	0	0.255103	0.028937	0.315493	0.0235472	0.124139	0.0642647	0.0774055	0	0.214171	0	0.0315052
VIM	338.469	83.6301	155.56	84.4452	250.989	309.447	43.7323	231.109	163.74	269.919	320.788	226.916	218.515	286.562	297.284	38.2714	104.357	272.692	370.763	508.723	216.263	217.783	199.857	124.685	310.798	35.2385	155.787	272.727	84.8656	277.974	175.116	347.912	190.456	220.411	118.159	274.524	184.238	53.0423	197.142	108.692	182.238	355.097	441.483	351.661	376.798	239.865	253.684	169.71	350.878
VIM-AS1	1.57209	0.354441	0.344272	0.616954	2.02824	1.45788	2.04237	0.68573	0.738421	1.15997	1.0636	1.64695	1.63672	0.782858	2.19702	0.502919	2.86145	0.237329	1.77899	1.4914	1.07213	1.03315	1.39746	1.05542	1.56125	0.126845	1.04385	1.55527	1.34075	1.55746	4.03276	1.60064	0.905248	0.740006	0.591473	5.67666	0.739137	0.491285	1.44261	0.787967	1.55246	1.51649	2.44136	0.833312	4.40516	2.04653	1.41501	0.704501	2.91414
MIR429	2.67762	16.1899	10.3948	4.16893	1.44383	3.46247	3.92136	15.265	12.9962	6.31812	1.37054	9.47561	4.47945	0.981493	5.0931	2.7096	3.42152	5.15342	9.82924	3.16757	16.5726	0.431229	5.07497	6.44766	1.46225	28.0508	6.72135	2.16385	10.0856	1.46175	28.7743	1.24494	5.15151	7.67414	1.09195	1.6534	4.63951	0.604659	12.3495	3.00178	7.55253	1.70987	7.72651	2.99992	4.28248	9.44553	2.85648	10.4049	3.26819
GAS5	30.8706	22.8071	19.7035	22.651	32.2639	29.2221	12.8349	26.7428	28.3033	33.8449	21.3193	48.3576	24.3857	25.4837	40.145	18.6152	46.022	38.2976	21.3169	28.4196	28.3524	15.3134	30.3233	36.1252	23.5897	29.8334	28.5913	30.5186	25.0489	27.0841	21.5261	29.8156	28.405	22.1933	13.9322	64.0919	31.6974	60.705	36.8745	23.9884	34.9713	27.9404	43.0065	34.0129	64.4436	46.8037	35.4409	28.9797	35.4184
ZBTB37	0.934212	0.597944	0.531916	0.729491	1.26744	1.48893	0.652149	0.982514	1.64579	0.71397	0.56033	0.678832	1.03884	0.786848	1.19324	0.35714	0.524211	0.439513	0.665395	0.887437	1.01728	0.675789	0.672757	0.968205	0.963373	1.20915	0.667037	0.595159	1.08817	1.84951	0.591199	0.886566	0.803247	0.733968	0.813315	2.18144	0.96186	0.135368	1.10495	0.339212	1.02523	1.00621	0.68779	0.679425	1.05347	0.411991	1.1477	0.733484	0.939319
PRDX2	36.7203	106.533	84.7367	67.811	50.1731	38.6702	108.27	50.206	48.4299	45.248	39.2341	51.0181	48.495	45.8502	50.9445	35.6741	103.071	186.079	286.104	34.3929	51.1927	50.6098	49.8495	63.9221	54.3191	129.933	46.1602	43.3767	65.6309	44.7174	60.1426	67.7841	46.3468	53.8917	27.2444	33.0196	56.8458	45.7747	59.0038	38.1876	48.8589	36.1796	64.6509	41.3073	42.9023	52.5471	53.3532	59.5201	56.4552
APLP2	93.2454	34.3576	36.6141	102.865	107.435	78.8716	56.8791	99.7568	99.8302	93.0319	131.112	78.9868	95.8092	84.4378	69.5262	27.1816	48.0834	39.5076	48.1116	46.8267	96.925	97.3748	111.905	152.245	86.3458	65.861	71.8001	110.33	82.6848	67.3792	89.6155	89.0302	91.4992	129.037	37.5514	42.1586	84.4112	19.7083	91.7297	78.7402	97.0282	98.0646	57.1928	53.3825	51.9621	58.1104	81.2849	87.9865	80.5406
EHBP1	6.86573	8.02234	7.12735	9.00508	10.6959	8.09001	10.499	6.39257	8.37171	6.44619	7.10191	6.76118	8.21208	6.78099	7.64838	2.41541	6.70564	12.386	5.74163	4.97091	6.48298	7.84515	8.74368	6.98792	8.05331	5.86528	6.72794	6.98709	8.22886	14.0466	8.96684	11.3131	6.0731	7.86934	4.36122	3.92043	9.82383	0.934246	8.30224	3.89833	10.8303	5.8141	4.93843	7.66123	4.31928	5.93302	7.67632	12.2872	17.3205
FAM171B	1.73741	3.54575	4.32496	2.32655	5.57139	3.86576	4.17246	1.5359	2.14886	1.45705	1.64257	2.38747	2.12558	3.56162	4.42181	0.50183	11.4863	15.924	1.47034	1.95399	2.57226	4.01477	1.21025	1.28271	3.53621	2.57123	2.01957	1.50283	3.11545	8.31799	1.94614	6.08092	1.32104	1.2651	1.61268	1.07411	6.96542	0.176592	2.71131	0.885231	3.93805	1.96965	1.24294	3.3051	1.03336	2.5529	2.53212	1.5055	3.69688
ABHD11	8.55289	13.3928	10.2928	17.6344	8.72813	9.0132	13.3036	16.1211	20.7777	30.2552	22.2329	17.5819	18.4917	8.57194	8.98403	5.10014	9.59737	12.3036	31.4979	9.38383	22.0288	9.31936	13.9856	34.9607	9.4776	5.64548	8.56708	14.6528	14.7096	4.80817	24.1871	6.10707	13.6523	28.3673	7.11381	15.5517	7.17948	13.3086	13.5298	7.0532	19.3161	10.0086	17.6738	8.43636	9.85085	10.2163	14.6734	18.9587	19.5298
PODXL	23.6515	22.4311	29.8718	10.1943	55.2941	18.1225	5.01301	19.2236	18.4836	12.075	17.6677	38.4755	19.6627	20.3516	28.1365	12.5277	13.1759	4.04789	5.03661	17.0122	31.2744	43.4148	22.3557	34.9111	32.1314	13.3694	19.2514	49.1194	12.5104	30.3602	23.0254	23.0806	30.6439	10.1583	20.2012	10.1017	14.6903	6.11819	23.6664	21.8376	24.7437	21.0439	13.2982	11.9333	15.0537	15.589	21.1618	19.6146	32.1534
TNK2	8.9493	6.11881	7.75267	3.85087	3.62488	5.6796	4.36299	5.60589	8.15377	11.3961	6.68866	11.7535	4.91892	3.44176	10.4929	1.82246	2.88731	4.89225	3.2407	8.40831	13.2591	1.82968	7.8139	6.45606	4.19389	5.32164	2.96743	6.64536	4.10373	4.22986	9.13534	2.77014	6.8144	7.94188	2.72636	15.634	8.07658	2.31675	4.91414	4.78138	7.28571	7.5429	8.22653	5.20405	14.8607	4.12814	6.61783	5.92217	7.06423
DNAH17	0.230787	0.320964	0.26506	0.0970364	0.149856	0.230996	0.233628	0.345349	0.282068	0.267566	0.14742	0.258076	0.532647	0.115597	0.324182	0.0406162	0.209043	0.132771	0.253236	0.403143	0.206744	0.084436	0.210336	0.180353	0.157283	0.261065	0.111246	0.156096	0.12291	0.205515	0.336967	0.166786	0.220433	0.245165	0.121908	0.361226	0.151171	0.0576393	0.186355	0.103631	0.158259	0.409057	0.194086	0.163165	0.313067	0.134886	0.207696	0.19435	0.168401
OLFM2	4.47718	21.6005	11.8487	1.74681	5.21124	10.5395	4.65426	10.7061	5.45226	6.47639	3.45247	6.13002	6.55503	7.54589	22.2404	3.82734	3.69183	8.45563	3.46726	8.65494	12.0322	18.4687	4.95944	7.12522	7.48223	1.73263	2.14358	5.49574	1.11614	11.8136	2.94311	13.8285	6.68505	3.79988	5.0633	3.80956	18.9187	1.35504	7.92183	3.80698	9.87931	4.13592	8.01625	11.9849	8.0864	6.98862	8.59838	3.43285	9.28793
ARAP1	17.1296	14.4486	16.7065	10.7789	20.0385	21.1684	15.4699	23.8715	18.6791	16.8636	14.6198	15.6074	16.5894	18.581	20.0556	5.29643	15.5316	18.3609	14.7208	19.2217	24.3026	14.4476	15.6608	16.3458	16.0771	15.4035	7.80672	16.6887	10.9369	16.3637	15.81	12.2496	19.2451	13.7977	10.7235	17.3086	17.9806	3.8959	18.0207	9.39531	18.348	23.8696	21.5867	15.1344	22.8434	14.8826	20.6532	16.1074	18.6581
PDZRN3	4.92914	5.12601	7.26832	4.00189	5.85909	7.33844	26.8133	6.36231	2.589	7.20564	5.63816	2.24854	3.21139	5.38832	6.12742	0.806346	4.50919	7.06995	2.77964	11.3844	5.58664	4.77732	6.46483	2.12121	3.76303	0.247074	3.20417	2.61965	4.1599	7.98815	3.76641	4.36636	4.57485	4.23529	2.61192	1.47609	6.22959	0.388505	3.77349	2.52964	4.27714	7.00145	3.78429	9.19793	4.24322	5.6035	4.16441	20.5003	6.42341
MGAT1	50.0634	35.4654	39.9965	26.0316	28.212	37.1001	25.6295	40.2367	32.8841	42.2551	38.5881	27.678	33.8947	43.7319	35.9209	16.3787	21.5087	16.5601	26.3887	48.871	40.6661	49.0025	38.769	29.9554	35.4194	47.5886	22.4124	31.3226	23.0914	28.1748	20.7523	30.911	40.9356	39.5978	23.1968	27.8946	33.8802	17.4924	31.8843	25.3345	27.6593	77.1372	45.4351	36.1032	40.2184	38.4837	44.1769	35.4455	36.8861
ANKMY1	1.36958	1.06963	0.848112	0.984524	1.17244	1.47209	0.778091	1.37992	1.65474	1.66632	1.35045	1.44688	1.12136	0.648961	1.4538	0.486324	0.657483	1.12199	1.07292	1.10643	1.7473	0.65958	1.04519	1.12741	0.720404	1.06619	0.743847	1.05237	1.21679	1.0405	0.588541	1.07267	1.17272	1.19083	0.650172	2.36273	1.36676	0.489754	1.47839	0.614349	1.4565	0.998073	1.6344	1.20287	1.57174	1.28616	1.3175	1.17573	1.64736
DUSP28	0.95327	1.36322	1.12729	1.0423	1.02007	1.32129	1.24498	1.0248	1.52465	0.874832	0.640236	0.957233	1.10265	0.677742	1.38109	0.47406	1.84307	3.38686	1.89714	0.857695	1.28826	0.815428	1.02705	1.02546	0.9244	3.19213	0.770284	0.83529	1.22879	1.08413	0.943101	1.24173	1.05256	0.760527	0.619036	2.16078	1.481	0.568305	1.28308	0.416478	1.06477	0.923787	1.40484	1.05174	1.54531	1.07498	0.951732	1.09144	1.03852
OR10D3	0	0	0	0	0	0	0	0	0	0	0	0	0	0	0	0	0	0	0	0	0	0	0	0	0	0	0	0	0	0	0	0	0	0	0	0	0	0	0	0	0	0	0	0	0	0	0	0	0
FAM107A	4.97408	5.17493	7.64155	8.0771	8.56146	6.98429	0.944274	1.33566	5.26464	2.22978	1.87329	6.13184	7.42805	4.23646	8.51464	4.42256	1.76124	14.5922	7.09114	2.57424	2.90483	2.43501	1.59013	1.6487	7.1449	0.868321	4.39707	3.0462	1.13871	11.4234	0.91581	16.4121	1.76784	3.21837	3.31289	5.10138	7.2987	2.85312	6.51516	1.73715	2.7685	4.61035	9.32543	6.59802	7.25622	8.49081	2.43083	6.5428	3.9101
KIF2C	4.26132	0.518481	0.430795	4.89903	2.58251	1.53496	1.22186	2.01442	1.43445	2.51702	4.50059	6.07067	2.70621	1.22569	0.85252	0.151404	0.189161	0.697721	0.650301	2.13442	2.92881	3.40151	2.45627	5.07436	1.38559	0.37126	2.52234	2.10584	4.29673	2.12968	5.78285	1.17411	2.9879	3.46404	2.20821	6.88794	1.41962	0.722656	1.09441	1.27102	2.34972	1.99627	3.42988	0.728451	2.66268	1.34544	1.10546	2.32424	1.50287
SULT1A1	1.14297	0.59566	0.653064	4.40494	1.71216	1.9134	0.831126	1.05328	1.54099	3.54645	1.27366	1.05934	1.83302	0.958814	1.32021	0.979919	0.717218	3.19655	0.329091	0.897116	2.63288	2.74798	5.66545	1.62187	0.972334	3.35479	1.51804	1.0886	4.65485	1.59528	0.758187	1.80769	1.53788	3.17644	0.651076	4.65193	1.97049	1.14637	1.98055	0.872534	1.43305	1.25846	2.29447	1.35085	1.74801	3.34646	0.606166	0.851226	2.22269
RIPPLY2	0.0526829	4.84021	4.55712	0.0466692	0.379446	1.20294	6.57735	0.103242	0.298321	0.491415	0	0.585938	0.559314	0.576575	2.52878	0.399841	17.2169	24.1853	7.44561	0.205665	0.566333	0.419984	0.0716325	0.548214	0.890073	12.1655	0.0440814	0.351237	0	2.10155	0.912115	4.56123	0.0484752	0.189817	0.708984	0.107352	5.84751	0.163581	0.83524	0.324834	1.30766	0	0.836115	1.87566	0	1.4894	0.274765	0.0703723	0.67196
LINC00682	0.0442485	0.00997621	0	0.00522636	0	0.0265011	0	0	0.100224	0.0358906	0	0	0.0125272	0.00509755	0.0108919	0	0	0.11833	0.0111671	0	0	0	0.104285	0	0	0	0	0.019667	0.0174605	0.0379591	0	0.0129316	0.0081429	0.00797139	0.0264657	0	0.0595315	0	0.0320695	0.0109132	0	0	0.0117043	0.0363547	0	0.00981139	0.0461552	0.0472848	0.118817
PCDH8	0.0666924	0.106139	0.0601381	0.0208516	0.0598358	0.913405	0.0197496	0.0269082	0	0.098644	0.0469378	0.0261795	0.0333199	0.0293767	0.0917398	0.00396994	0	6.17231	0.0445536	0.0459451	0.0492013	0.0799239	0.056898	0.00742241	0.0235663	20.5925	0.0623688	0.0784658	0.00516017	0.0908675	0	0.0401282	0.0216585	0.00706745	0.0322638	0	5.66513	0.00974499	0.387398	0.0290269	0.012172	0.0590509	0.010377	0.0322322	0	0.252265	0.608704	0.0576438	0.0526718
CLDN14	0.30451	0.10378	0.0232621	0.246749	0.324032	0.397622	0.0213902	0.51348	0.446831	0.419312	0.448561	2.66215	0.731781	0.509889	0.366065	0.379809	0.0426598	0.00789075	0.63446	0.829363	0.494822	0.23209	0.706114	0.777103	0.537066	0.0126521	0.545138	1.07017	0.456421	0.157951	0.160657	0.377702	0.736312	0.236015	0.153541	0.125062	0.246128	0.299044	0.468338	0.253252	1.47944	0.298462	0.674343	0.184246	0.37376	0.588838	0.738677	0.085135	0.18065
WDR43	8.08645	5.16175	3.93165	13.2174	11.9506	8.43807	4.19647	6.6101	8.36577	6.83678	8.08749	8.92844	9.8125	11.7589	11.9876	4.27221	4.36147	3.84835	3.62974	5.98387	7.06433	9.99662	6.86887	7.72376	12.6693	5.61985	9.32448	8.71905	7.39656	13.9496	10.2512	11.9593	9.16009	6.85204	9.22777	13.7298	12.0937	5.02475	10.9689	5.16393	9.4965	8.06547	7.77686	11.4951	9.182	10.6845	6.32744	8.39693	11.5926
DLL3	0.11576	0.469781	1.46186	0.022788	0.0261569	0.0866627	0.349653	0.0756178	0	0.0187788	0.0434511	0.231745	0.0109242	0.0311169	0.0854839	0.00780947	0.829056	2.01218	0.876437	0.0502116	0.0691331	0.082029	0.0279817	0.029202	0.0347688	0.193029	0.0129146	0.0686018	0	0.052963	0.0368585	0.163515	0.0213028	0.0417082	0.0288489	0.0629023	0.216308	0.0479247	0.0559318	0.00951672	0.0319256	0.0696971	0.0510329	0.0317028	0.110313	0.0598915	0	0.0206171	0.062168
PIEZO1	21.4118	5.36503	5.77359	8.02853	9.9832	12.2063	0.856408	17.1067	19.76	14.1216	25.3643	27.2588	16.5485	11.6881	12.4412	2.76495	1.61269	2.62765	4.26515	14.8251	15.3596	6.14778	16.5071	16.373	13.7998	1.28856	7.94101	18.4646	8.40211	8.12079	15.1899	5.95625	24.8053	19.1694	6.51525	13.8888	6.79969	2.60989	13.616	10.161	25.9753	15.8047	15.9956	8.91529	16.837	7.44721	16.5169	18.7883	14.6113
TSTD1	13.1242	25.9944	17.2041	26.7627	10.9085	13.7255	20.7119	19.5513	26.8523	19.8277	24.3492	13.111	24.416	11.6762	23.4072	14.2779	32.0868	98.6821	35.6292	10.9943	24.6506	13.4738	17.86	27.1843	14.3684	44.3449	20.4539	19.9266	24.4115	8.70904	28.0116	11.7116	26.3336	23.5831	7.81481	25.8132	19.1791	29.718	24.6268	18.1404	34.8486	8.05938	28.9733	16.8282	24.4736	20.4371	24.8844	13.2932	20.535
EIF3D	57.3949	32.1882	28.3349	50.4652	49.8406	42.5038	37.0555	38.7082	44.5095	42.475	51.5356	65.1817	45.7523	44.0374	55.9889	22.3842	30.1132	59.9038	32.3975	37.705	40.2537	47.0616	44.3542	43.3863	46.7499	39.5508	27.0857	49.8091	41.7134	43.1259	48.2952	51.6215	52.8749	32.4133	30.5112	70.1535	47.2653	41.6661	51.0794	38.3822	46.0724	42.1772	69.4742	43.1167	67.776	52.4873	47.7412	36.0655	54.4252
LEF1	9.6252	1.30851	1.67949	2.446	4.98167	5.91648	0.121422	9.71188	2.56085	8.20757	6.62563	4.30469	4.95065	4.16795	6.51691	0.0648328	0.503241	1.26818	1.09378	15.0506	5.68528	5.08071	5.51027	3.11593	4.7032	0.424188	1.6839	3.73537	1.7672	7.09968	4.57638	4.67267	5.02467	4.32477	4.14755	17.1405	2.49925	0.117018	2.37289	2.01698	3.90155	6.5387	5.38803	8.1847	22.4143	2.0139	4.31435	4.48538	7.24574
SEMA3D	0.310752	2.39848	1.38024	0.988641	0.386478	0.716689	0.0176624	0.690013	0.300034	0.601679	0.814854	0.0668938	0.170278	0.17611	0.271426	0.0355039	0.0352253	0.0251316	1.29339	1.18051	0.507366	0.463937	1.43114	0.049785	0.453505	0.0402961	0.33131	0.122525	0.374131	1.04053	0.239384	0.327747	0.332051	0.187359	0.217342	1.25963	0.689779	0.00622509	0.449532	0.0432655	0.121816	0.354583	0.159092	1.76387	0.48498	0.619582	0.294081	0.917223	0.437407
CNBD1	0	0	0	0	0	0.00585353	0	0	0	0	0.00550286	0	0	0.018015	0.0288696	0	0	0	0	0	0	0	0	0	0	0.00698459	0	0	0.00514219	0.00670748	0	0	0	0	0	0	0.00438307	0	0	0	0.00808643	0.00784602	0	0	0	0	0.0101947	0	0
NRG2	0.39335	0.665131	1.43892	0.11879	0.26134	0.39487	1.67417	0.205851	0.325428	0.293672	0.103814	0.288341	0.291058	0.419678	0.621658	0.845852	1.92526	1.85776	0.417389	0.221029	0.312329	0.33654	0.11345	0.291765	0.359132	4.69972	0.190745	0.258273	0.270452	0.417965	0.0533714	0.542123	0.234435	0.100656	0.253983	0.558643	1.08748	0.116584	0.421147	0.407897	0.29124	0.233242	0.939959	0.287677	0.52098	0.351849	0.256437	0.591104	0.72616
TRIM73	0.0291542	0.184868	0.175573	0.0279785	0.0277917	0.0600219	0.0476996	0.0428501	0.1474	0.0591184	0.0102593	0.0202658	0.0257933	0.0251898	0.0448527	0.0258147	0.0146355	0.0527886	0.0643802	0.066391	0.0195877	0.00968398	0.0297306	0.0275797	0.0246279	0.130218	0.0243942	0.0161976	0.0383475	0.0250103	0.0087027	0.00532519	0.0268258	0.0459562	0.0435939	0.0792103	0.0265578	0.0271573	0.0594275	0.0629161	0.011307	0.0146278	0.0771164	0.0648732	0.0721278	0.0525239	0.0237582	0.0632831	0.03425
MIR148A	0.546051	0.615559	0.797198	0.644961	0	0.408798	0	0.178349	2.65033	0.147636	0	0.404878	0	0	0	2.0261	0	0.811255	1.37809	2.36854	0.326109	0	0.494974	0.344373	0	1.46337	0.304598	2.02252	0.957652	0	0.434665	0	0.669919	0.327904	0	0	0.204069	0.904265	0.659592	2.69349	0	0.3653	0.240728	0.498486	0.400277	0.807186	0.9493	0.243133	0
SNX10	6.18521	2.26592	3.34538	2.30292	9.43578	6.99093	0.878905	6.44885	6.84782	4.88648	6.82676	4.92465	7.15396	11.0191	5.03264	1.203	0.495875	6.38638	5.92796	4.81276	7.29518	22.1284	3.29007	6.62806	11.6649	7.04895	3.86831	7.61945	2.40594	9.69082	10.4642	6.91077	5.48513	4.70227	7.66858	11.0082	8.62478	0.913004	5.47341	3.72518	4.66848	11.8602	5.14213	3.69613	8.38602	4.51426	9.60721	3.828	4.24084
DDX4	0.0422124	0	0.0231102	0.00311616	0.00447106	0.015801	0.00531262	0.00517021	0.0170736	0.00427987	0.0222816	0	0.0224076	0.00607872	0.0129884	0.0160187	0.00529766	0.00587942	0	0.00686624	0.0189073	0.0140214	0.00956596	0.0299494	0.0356587	0.0094271	0.0176602	0	0.0381723	0.0316858	0	0.00771033	0.00971024	0.0285171	0.0315598	0.0286721	0.0147896	0	0.0143408	0	0.00545712	0	0.0697854	0.00722537	0.0812262	0	0.0275195	0.00704826	0.00708435
NRIP1	6.83217	3.42783	2.53542	12.7718	11.6884	9.12866	4.98047	6.43518	9.23811	6.1175	5.44599	4.71206	7.95314	11.7169	5.7656	2.28657	5.41353	1.04056	2.45955	4.53964	7.57242	8.34846	8.79258	5.27164	8.99357	5.62813	5.59746	6.91028	8.97487	12.5756	4.70324	7.80274	6.62834	7.69433	6.79358	6.52975	9.12488	0.692121	8.59627	3.02806	8.13181	7.55045	4.34129	6.17431	5.00825	4.29651	7.27918	7.14463	4.89224
ZNF438	3.43755	1.59061	1.88716	2.85781	3.6751	3.84962	0.920087	3.01567	3.37063	4.30526	3.39906	2.5067	3.81373	3.08466	3.22848	0.795384	1.80172	2.05761	1.67893	3.58595	3.28302	3.56494	2.87994	4.15669	3.06473	1.08704	2.15921	3.04103	3.79596	4.23656	2.46497	2.63955	3.20221	3.2755	2.34704	2.10334	3.50897	0.705696	3.25151	1.80423	3.01163	4.52331	3.44421	4.09121	2.98843	2.97119	3.19796	4.97127	3.13408
SLC8A2	0.13479	24.4882	26.6137	0.189325	0.54946	1.28455	27.0506	0.199895	0.636539	0.682572	0.0589697	0.73741	0.897283	1.40173	5.56869	1.92434	31.7475	61.0788	0.0873417	0.123253	1.78184	0.609871	0.0990662	0.978725	1.39234	0.374241	0.441986	0.80959	0.345003	4.56586	0.00869956	5.12099	0.395537	0.196884	2.15712	0.0148466	6.01827	0.54295	1.37294	1.13657	1.66153	0.0658013	0.925063	2.70374	0.012017	0.783535	0.873986	2.36983	0.420634
FAM107B	13.3129	7.57026	4.52909	25.1776	16.9026	13.8606	0.996959	9.98157	17.3985	17.0787	12.3698	10.824	18.3438	16.7494	13.4411	6.23638	10.7189	2.47286	2.40453	9.59265	11.7635	13.9925	10.9248	16.436	18.2335	39.9508	36.7825	15.634	36.7311	14.8826	11.7303	13.8277	15.0756	13.6976	10.261	45.0779	8.52142	4.51173	18.8122	8.19607	17.7636	10.4158	14.9155	9.18388	26.8806	15.6467	17.3544	8.69731	17.7658
KCNT1	0.0468003	0.0117239	0.0929984	0.0307098	0.0558123	0.106408	0.0191972	0.0560477	0.0729129	0.111069	0.0317179	0.0751852	0.0588873	0.0369419	0.174935	0.0157865	0.0208834	0.00772557	0.0109362	0.0496223	0.0807439	0.0168888	0.0267106	0.0852661	0.0572679	0.0898074	0.037709	0.0423729	0.0341989	0.0951661	0.0165572	0.146905	0.0287084	0.0359102	0.0336941	0.0541581	0.0728757	0.00430565	0.092649	0.0256501	0.0663287	0.0521812	0.0618962	0.097315	0.0266829	0.0557295	0.0700614	0.0532532	0.137305
CACNG6	0.0436134	2.01577	7.10347	0.0643916	0.0277167	0.0244882	1.85526	0.0213672	0.0882014	0.053063	0.214864	3.34696	0.0154342	0.0188414	3.32803	0.0220671	0.295569	0.0485965	7.25075	0.0425647	0.488372	0	0.168019	1.87723	0.122807	0	0.127724	2.27771	0.0501953	0.0467678	0	0.0398312	0.782536	0.0196424	0.0163036	0.0148119	0	0.0812521	0.0197557	0.0134456	0.428507	0.0328237	0.201884	0.0895821	2.39777	0.181323	0.0426494	0.0291287	0.0146389
PTCHD4	0.117079	0.0703904	0.183747	0.0737525	0.324074	0.160692	0.11395	0.107071	0.132593	0.148777	0.107119	0.0911504	0.193353	0.245028	0.211342	0.161919	0.399661	0.23482	0.0295475	0.289468	0.251716	0.210866	0.0318382	0.125523	0.164104	0.0453209	0.160007	0.138767	0.136031	0.445272	0.0745571	0.61304	0.183138	0.0738212	0.0816976	0.0106032	0.135639	0.0145413	0.236884	0.0625636	0.266388	0.184061	0.237427	0.154976	0.0643675	0.0865343	0.0661503	0.192882	0.0943148
OR51A7	0	0	0	0	0	0	0	0	0	0	0	0	0	0	0	0	0.0216025	0	0	0	0	0	0	0	0	0	0	0	0	0.0184581	0.0513821	0	0	0	0	0	0	0	0	0	0	0	0	0	0	0	0	0	0
ADARB2	0.0326706	0.155983	0.0883795	0.232665	0.312659	0.369758	0.226388	0.40486	0.851931	0.0623519	0.177184	0.102596	0.410781	0.152763	0.096977	0.412288	2.3424	1.70882	0.0291006	0.0800253	0.371863	0.229807	0.0818757	0.256339	0.305927	7.03524	0.197788	0.469798	0.247725	0.178053	0.0458934	0.099692	0.244027	0.100402	0.123567	0.268903	0.166985	0.448735	0.626779	0.348376	0.216645	0.0925671	0.106751	0.244738	0.505039	0.213064	0.358324	0.0641772	0.121271
ZBBX	0	0.498863	0.718472	0	0.0387909	0.0495045	1.73102	0.164474	0	0.057761	0.0536986	0.0226291	0.0144006	0.00878981	0.0438228	0.00514733	0.0204278	0.255049	2.74073	0.0132381	0.00911332	0.0180222	0.779223	0.00962372	0.0152777	0.17721	0.00851219	0.0113041	0	0.0785444	0.0242939	0.0445965	0.0187213	0.0641444	0.00760589	0.0483697	0.156828	0.0126351	0.00921635	0.0188178	0.0368246	0.0255213	0.0067273	0.0139305	0	0.016918	0.0066322	0.013589	0
HPX	0.133543	0.827979	1.59626	0.0755799	0.207454	0.387407	0.31373	0.452528	0.450116	0.392653	0.14098	0.321806	0.480467	0.128204	0.280782	0.084461	0.229048	4.11062	1.19363	0.644418	0.358891	0.0345007	0.35811	0.142122	0.188016	0.780382	0.195544	0.111291	0.343987	0.200482	4.04612	0.182943	1.36189	0.681636	0.141443	0.279679	0.180914	0.124396	0.31758	0.0960636	0.247452	0.268014	0.375313	0.411446	0.336504	0.197406	0.529618	0.148652	0.276415
HHEX	10.626	3.66215	2.84742	20.2391	20.3877	13.2386	0.233631	8.46751	26.6807	4.11476	4.03774	8.25855	11.7796	10.7943	12.182	7.12546	1.87182	33.7551	2.2617	3.64427	9.79141	10.3832	3.6338	9.98403	14.8884	0.993544	11.7767	9.3534	29.6533	8.83424	4.5286	11.815	11.9714	4.89382	6.7241	12.8482	6.72823	7.13546	15.8318	9.61069	14.1509	5.33952	11.5984	3.96637	9.36125	6.20087	16.6405	3.73019	13.0634
LY6K	0.793385	0.0337501	0.213082	0.0265216	0.465094	0.078448	0.0954553	1.0023	0.250262	0.0688046	0.0245828	1.46512	0.0776971	0.304667	0.18424	0.00504944	0.0250491	0.155679	0.0314826	0.110384	0.0804601	0.0176794	0.0226155	0.0755257	0.0599488	1.12328	1.2609	0.0332674	0.141111	0.209749	0.00595798	0.0911425	0.399445	0.0314623	0.00746125	0.00677856	0.413986	0.0371845	0.049726	0.0123066	0.0361243	0.0851223	0.151785	0.0614951	0.197519	0.0829813	0.0715668	0.0133306	0.133989
NOP2	9.08679	12.367	7.97194	9.01438	10.2492	7.24166	8.09862	5.80344	6.93919	7.56621	7.58145	9.8714	8.07891	7.00944	11.6877	1.9455	6.89431	9.25085	7.34322	5.18861	6.60324	8.29699	7.8578	4.47744	8.50626	5.99938	5.83946	8.05649	6.5374	8.53109	9.39323	11.3474	8.46814	6.01057	5.74304	15.1081	7.42089	5.98557	7.89241	4.24194	8.27432	8.33977	8.48317	9.39119	10.8352	8.40157	6.07009	7.66967	9.69984
AEN	6.26461	12.8109	5.93676	4.57603	5.94837	4.26269	5.121	3.76	3.89446	5.13305	5.19345	4.39109	6.54873	5.01438	6.98719	3.84239	7.90088	5.10249	2.56301	5.81037	3.83755	6.68795	5.09738	4.61144	6.10311	11.6662	5.14629	3.84984	4.35407	5.33097	3.52759	7.54261	4.73251	3.83146	4.42517	6.36676	4.37	2.76869	5.18878	2.94357	6.04152	4.8445	7.17085	5.66375	6.64468	6.40196	3.60258	2.9822	7.70778
SNTG2	0.185357	0.57589	0.282159	0.157524	0.218354	0.412914	0.22759	0.0265787	0.431541	0.231018	0.073181	0.191069	0.249583	0.338533	0.517468	2.47044	0.771629	0.0705242	0.4792	0.205903	0.161996	0.0720805	0.0983524	0.0940881	0.234232	0.0403853	0.291274	0.170798	0.22002	0.818322	0.0161942	0.551613	0.178872	0.0773719	0.919365	0.104405	0.955437	1.03877	0.524249	0.462727	0.233781	0.186001	0.394624	0.229053	0.144159	0.395962	0.259364	0.144933	0.339909
CDC42SE1	37.8002	14.4199	13.1655	24.0461	29.9881	37.6584	11.7025	25.0487	29.0312	30.7307	24.7548	30.2205	32.031	28.7243	37.4718	5.42404	11.5193	16.0664	6.99517	29.1876	31.5263	27.4556	24.9805	29.8842	38.1627	21.5638	23.3093	22.965	22.224	41.9094	26.9491	33.3085	23.9265	30.7342	19.73	59.4584	30.0796	5.15181	26.6199	17.0068	34.8988	32.679	30.1887	31.4746	42.96	26.2379	24.6053	19.9312	36.3711
GABPB2	2.85392	2.30756	2.23172	2.70604	3.00698	3.99002	1.67359	2.3052	3.03076	2.14899	1.46852	2.24487	2.52102	1.60463	3.2852	0.705314	1.77042	1.65615	2.33055	1.75959	2.85992	1.91638	2.0628	2.8433	2.2932	2.76154	1.95747	1.50497	3.49935	4.02323	1.60143	2.57189	1.68929	2.08545	1.81974	4.0502	3.68778	0.417813	3.40218	1.33399	2.63778	1.67462	2.1315	3.06496	2.84552	2.02567	2.61166	2.37601	2.12544
LRIG1	10.0416	8.08744	8.70796	22.5808	13.8452	13.2886	10.2752	12.5193	17.8126	11.6242	8.46854	8.50641	12.5998	14.7375	13.0767	13.6825	4.47119	4.56201	8.08126	14.9849	9.36868	13.9921	15.0429	8.18379	11.7578	36.1605	26.1968	19.1042	20.4508	14.1107	11.0739	8.26867	19.8301	6.34314	24.5096	8.41892	9.36252	7.11906	12.8818	15.2883	9.25017	9.76802	10.3889	14.4389	9.62603	11.84	15.3106	39.1998	10.0565
CEBPE	0.416039	0.087937	0.113885	0.92905	0.0771157	0.068133	0.0654505	0.242045	0.0631031	0.200364	0.228754	0.0867596	0.147231	0.059911	0.160015	0.0394695	0.104426	0.0144867	0.0164058	0.219936	0.163054	0.0460643	0.141421	0.0614952	0.165961	0.0348421	0.021757	0.115572	0.0940551	0.0446129	0.0310475	0.0664929	0.239257	0.117109	0.116643	0.476867	0.0583056	0.0484428	0.082449	0.128261	0.107569	1.44815	0.275118	0.178031	0.45746	0.115312	0.18647	0.0694666	0.0872779
PRDM1	5.14217	3.55099	3.09482	3.89108	4.8276	8.35716	0.619619	7.62154	3.75169	5.3622	7.1376	3.61634	9.13355	4.55166	5.83689	0.359532	1.38544	0.463042	1.46107	8.29302	5.50161	7.4377	4.9171	4.71741	5.30704	0.756613	3.91243	2.49561	4.24972	7.36119	3.40893	6.13495	4.46002	2.64879	3.28954	10.7174	5.44509	0.283674	3.26472	2.05374	2.54917	7.46791	6.19668	3.39254	9.11776	5.2719	6.52269	3.2882	4.88515
43891	2.52233	0.496121	0.377868	1.32817	2.30979	3.24253	0.199106	1.03533	1.80987	1.28478	1.13253	1.13852	1.31458	2.67128	2.46014	0.176573	0.805862	0.276516	1.64891	1.3573	1.57353	3.91029	0.868164	0.838164	2.02646	0.211292	0.708913	0.79709	0.888718	3.30643	0.564843	2.31033	1.23983	0.841739	2.02496	7.84596	2.0215	0.151701	1.75994	0.779408	0.709812	2.56807	2.50516	0.629194	5.8944	1.21874	1.53695	1.14726	2.11364
LINC00599	0	0	0.0374409	0	0.00827838	0.0182852	0	0.00478644	0	0.0118866	0.0103139	0.00543296	0.0276592	0.00281376	0.0120243	0	0	0	0	0	0	0	0.00885592	0.00462106	0.00366799	0	0.012262	0	0.00321263	0.0628583	0	0.010707	0	0	0	0.00663597	0.0219069	0	0.0221273	0	0	0	0.00646055	0	0	0.00541572	0	0	0.026234
APC	2.65866	4.43796	2.51454	5.04319	5.62445	4.196	8.2431	2.39661	3.92827	2.02079	2.72843	1.79007	3.08526	4.33607	3.07431	1.19647	4.78583	1.66852	2.89376	1.70341	2.92145	3.47706	2.85163	2.3599	4.03538	3.97089	2.38086	1.95986	3.72454	6.85065	1.18486	4.78916	2.75118	1.64724	2.51836	2.941	4.50849	0.395361	3.43856	1.65631	3.8616	2.06327	1.45418	2.69098	2.15725	1.48189	2.37808	3.49713	2.53815
AMPD2	13.3903	11.0023	14.8368	10.7076	8.52346	10.6586	11.2875	10.4598	10.5732	11.3822	9.01137	9.74511	8.83599	10.4727	17.6101	2.98453	11.3063	40.9597	12.2148	11.5059	12.7221	7.07132	8.92752	10.4149	7.79996	5.59459	5.03217	6.9426	8.48307	17.7005	9.54278	14.4369	9.27469	8.60456	6.23207	8.02111	18.3591	2.38687	8.56836	4.85296	8.60864	14.9582	10.2333	13.912	8.16268	9.40559	10.6291	9.50882	9.51377
GNAT2	0	0	0	0	0	0	0	0	0	0	0	0	0	0.016854	0	0	0	0	0	0	0	0	0	0	0.0219707	0	0	0	0	0	0	0	0	0	0	0	0	0	0.0132539	0	0	0.0146808	0	0	0	0	0	0	0
TMEM181	15.8257	8.78068	8.8571	25.6633	21.2614	20.5696	11.9712	11.4042	23.3785	14.0222	12.6365	18.6686	19.0222	18.9291	19.1918	9.08844	21.9106	13.1231	8.70316	9.67736	15.171	17.7731	16.5438	23.3289	17.6702	13.8291	16.5226	11.529	30.746	20.8339	19.9257	20.5619	13.3512	24.1073	12.8577	10.4388	19.338	4.61829	28.4132	11.5699	20.2363	11.3859	11.2237	14.7774	8.65122	15.5134	15.2096	13.5289	10.6843
PTDSS2	4.03879	5.59985	7.33186	2.75213	3.09179	3.54323	6.1462	4.91923	4.26172	3.53864	3.40772	5.63882	4.46328	3.65332	4.45015	2.24753	5.62783	10.028	13.6919	5.25558	4.97406	1.97901	3.96959	3.67372	3.59354	7.54936	3.11113	3.98098	3.05396	2.15482	6.3299	3.24302	4.3579	4.19168	2.05588	2.86901	3.22193	3.03764	4.04519	3.37061	4.49832	4.52047	5.79614	3.89215	4.9097	4.14424	5.84348	4.71061	5.25391
SNORA33	3.2637	4.37994	3.91393	3.2124	5.79436	6.51561	2.34716	4.26391	5.78316	6.80717	2.62512	12.4453	5.49992	0.895208	7.26861	1.25817	5.92939	3.46343	3.72613	7.88725	4.7336	1.65194	4.36719	6.46892	3.50095	3.19314	3.38104	4.48999	5.51939	4.3997	10.0207	6.69942	2.71704	4.33968	2.32389	28.0798	4.18186	7.91406	3.94233	1.72487	4.66127	8.10965	5.9608	7.23571	12.8166	11.7166	6.28181	5.39756	4.79921
SNORD100	2.39256	2.09776	1.16433	1.41297	1.80207	5.37354	0.535317	1.30242	3.87088	3.88128	0.561291	2.95668	2.25786	1.53128	3.59907	0.538032	1.33452	0.888644	2.34818	3.11339	3.81033	1.41284	2.65072	3.52076	2.79462	0.949905	2.22437	2.36315	2.44768	2.73665	5.39613	3.3019	1.22304	1.67619	1.59003	11.1952	3.27854	1.65088	3.61257	0.655652	2.19951	3.46794	4.92226	4.36831	9.06153	6.77877	6.58577	2.84082	2.85537
HACE1	1.12851	0.796335	0.986616	1.28643	1.40101	1.51615	1.03934	0.942906	1.24551	0.828429	0.723437	0.946213	1.14237	1.24843	1.11707	0.407222	2.33852	1.01132	1.01835	1.19814	1.23429	1.3638	0.846514	0.88343	1.50591	1.29334	1.04857	0.821398	1.34054	2.21014	1.4911	1.6762	0.90154	1.04409	0.977806	1.35182	1.70538	0.0733406	1.46818	0.466579	1.15356	0.983201	0.650811	1.09909	1.00279	1.04505	1.27752	1.0517	1.11875
EMX2	0.142455	0	0.203454	0.076814	0.0997162	0.0602795	0.0436524	0.103171	0.0400827	0.0653094	0.370523	0.0344432	0.0087675	0.010703	0.0838533	0	0.074622	0	0.257916	0.838211	0.122066	0.625427	0.0112287	0.029296	0.0139523	0.0110657	0.145109	0.0137645	0.0081468	0.0425068	0.0147908	0.0181011	0.0569903	0.039053	0.0231534	0.0252419	1.31244	0	0.106612	0.0305515	0.0832738	0.0683677	0.0737239	0.220513	0.115776	0.0961348	0.0403787	0.0661871	0.133052
SLCO5A1	0.196135	0.959624	0.644273	0.205391	0.286128	0.688762	1.58998	0.156519	0.225724	0.165648	0.189269	0.33958	0.460822	0.386681	1.64249	0.0572924	1.19776	5.65512	0.150538	0.257856	0.351403	0.293729	0.188786	0.302223	0.601244	0.160757	0.130274	0.211198	0.232716	1.12922	0.649452	1.72699	0.238146	0.15117	0.393052	0.694949	1.03261	0.0175794	0.318739	0.0822846	0.667095	0.170439	0.564261	0.897094	0.569169	0.23314	0.319007	0.591506	0.209037
AC034228.2	0	0.347342	0.192786	0	0	0.0329532	0.0886363	0	0	0	0	0.0489558	0	0	0	0	0.0883867	1.3733	0.111088	0	0	0	0	0	0	0	0	0	0	0.113282	0	0	0	0	0.0329091	0	0.0987003	0	0	0	0	0	0	0	0	0	0	0	0
ACSL6	0.186141	3.01541	1.2712	0.167743	0.217311	0.329287	1.62287	0.072956	0.238692	0.0782866	0.0436683	0.128816	0.156143	0.169963	0.281704	0.195341	2.9348	1.3182	2.41148	0.0753576	0.160573	0.238157	0.261219	0.0834787	0.23088	0.399073	0.109602	0.107247	0.0362722	0.581956	0.0131708	0.439227	0.176349	0.0248395	0.195865	0.683677	1.29235	0.0924753	0.268566	0.0884166	0.104099	0.0677972	0.180534	0.15671	0.419959	0.279744	0.22832	0.139976	0.240659
TRAPPC12	3.94496	4.61559	4.33637	3.76656	3.38185	3.86982	5.41244	4.64716	4.71484	4.3799	4.00766	4.04781	4.52964	2.95468	5.76418	1.96824	4.49914	6.38661	4.57865	4.04672	5.4181	3.29771	4.68758	2.95849	3.19819	10.203	2.94595	4.22966	4.67582	3.83671	5.1276	4.02876	4.36395	5.28559	2.32503	5.29939	5.10421	2.61497	4.61524	3.11943	5.8256	4.69306	6.22605	4.34265	5.44933	4.47355	4.00605	5.03177	5.27294
HIST1H4E	0.841828	0.437994	0.283618	0.5354	0.219483	0.0969585	0.0651988	0.507609	1.25721	0.525245	0.227875	0.504151	0.0916654	0.149201	1.2752	0	0.195046	0.865858	0.653707	0.674123	0.232039	0.114718	0.704386	0.551328	0.291746	2.48741	0.108367	0.28782	0.383291	0.222207	0.850521	0.425811	0.357505	0.174987	0.290487	2.2872	0.399309	0.160855	0.175997	1.27768	0.870639	0.454868	0.0856437	0.266019	0.712031	0.071793	0.168866	0.259498	1.21719
CACYBPP3	0	0	0.0353956	0.0381817	0	0	0	0.0316748	0	0.0262202	0	0	0	0	0.0397861	0	0.0324556	0	0	0	0	0	0	0	0	0.0288771	0	0	0	0	0	0	0	0	0	0	0	0	0	0	0	0	0	0	0	0	0	0	0
CCDC178	0.221227	0.285014	0.252119	0.0746569	0.137723	0.12844	0.422751	0.0530862	0.0584356	0.0732408	0.155698	0.0401711	0.0511278	0.0624145	0.400084	0.0593939	0.335435	0.135828	0.188005	0.0940007	0.113245	0.0599866	0.0491103	0.064065	0.0678024	0.0161325	0.151108	0.040134	0.0742314	0.178163	0.0215632	0.155036	0.0706222	0.0284672	0.0438813	0.0306663	0.116422	0.0168224	0.122706	0.0167026	0.121403	0.0951412	0.0477691	0.0989174	0.119144	0.145158	0.0883008	0.108554	0.133357
TRIML2	0.0198727	0	0.00725319	0.0117362	0	0	0	0	0	0	0	0.00736745	0	0.0228938	0	0	0.00665074	0	0	0.00861994	0.0118682	0.0117351	0	0	0.00497403	0	0	0.0147213	0	0.034096	0	0.00967963	0.00609516	0.00596678	0.00990512	0	0	0	0.0180036	0	0	0	0	0.0181416	0.0145675	0	0	0	0.00889376
NTRK1	0.357139	0.125486	0.208221	0.391699	0.393014	0.687524	0.0186795	0.318129	0.660352	0.285918	0.127308	0.190867	0.439893	0.285867	1.11887	0.0750972	0.0745078	0.180884	0.0292638	0.386275	0.714655	52.4432	0.197603	0.30275	0.341308	0.0994391	0.201807	0.226767	0.170821	0.612752	0.0886093	1.09118	0.657231	0.125335	0.124837	0.264634	0.460211	0.144016	0.697523	0.171589	0.378956	1.07049	0.496875	0.641474	0.188698	0.719908	0.266092	0.130106	0.684999
SH2D2A	3.54694	0.752541	0.907082	1.35372	2.32397	3.90181	0.121469	1.9781	2.05598	3.08573	1.74346	2.95197	4.56546	3.2013	4.49415	0.154641	0.193803	0.636296	0.608947	2.45953	2.37766	3.88269	2.36945	1.83366	2.24663	0.251468	1.72283	1.98403	1.17958	3.06348	1.00836	4.36027	2.80482	0.666512	2.29105	10.6857	1.63666	1.93794	1.96007	1.02158	1.74682	5.10081	5.05271	2.32385	8.9852	3.65596	3.53408	2.40655	4.78376
SDCBP2	31.6347	1.32207	1.55931	55.6021	11.3637	15.3023	0.406381	16.7149	29.9029	51.2754	25.8822	37.6234	26.7131	14.3135	15.231	0.93248	1.16983	6.18601	8.49499	13.7549	48.1095	12.4118	56.8129	59.1968	10.4474	2.51028	28.1647	19.5474	54.1263	7.70898	33.5079	10.6496	21.267	56.0228	9.47426	8.15218	13.0805	7.10332	29.7771	27.2156	30.4333	11.5088	19.8115	14.0572	11.2794	27.3893	23.9401	14.1297	15.7971
C8orf82	5.35898	4.77371	3.8701	5.11702	3.45703	4.10269	7.15801	7.70496	7.1017	6.59655	5.06041	5.13659	7.53825	3.2885	5.93278	3.80154	11.065	9.76709	10.0415	7.26261	7.40608	3.92388	7.47574	7.80813	3.87737	16.4304	4.17983	8.91713	5.5213	3.18805	13.2396	3.11362	7.12389	6.48263	2.1694	4.79237	5.68369	5.27621	5.97721	3.76918	7.08812	5.91807	7.74646	6.33339	6.60317	6.38917	7.51405	6.43894	5.88438
SCN3B	0.224156	6.37017	2.99436	0.278626	0.537252	1.6094	2.388	0.171527	0.666597	0.469257	0.162267	0.455873	0.480488	0.820197	1.9522	0.194428	4.79255	8.19949	3.87914	0.266686	0.826161	0.3971	0.487652	0.353416	0.958594	5.45222	0.287589	0.384287	0.223236	2.56576	0.0917646	3.03838	0.20036	0.115376	0.526706	0.226206	5.66532	0.0344689	0.703988	0.173751	0.790419	0.32562	0.369868	1.21316	0.171357	0.731342	0.531649	0.567474	0.693627
ZSCAN23	0.190777	0.277498	0.222368	0.141742	0.589255	0.336328	0.21067	0.434165	0.557568	0.124792	0.0866243	0.0821349	0.165517	0.340305	0.113614	0.0809588	0.0123575	0.0411434	0.085422	0.0640653	0.264622	0.239849	0.117147	0.128078	0.13863	0.181417	0.200823	0.218824	0.461397	0.607126	0.058785	0.139386	0.124577	0.0665197	0.262261	0.058521	0.46573	0	0.211861	0.159369	0.286412	0.222318	0.00813915	0.252811	0.0473675	0.0750513	0.200602	0.115086	0.165251
ZFP42	0	0	0.00832916	0	0	0.0113897	0	0	0.012307	0	0.00535368	0	0.0215358	0.0175267	0.0280869	0	0	0	0	0.00989865	0	0.0336897	0.020686	0.00719605	0.0171357	0.713502	0.00636492	0	0	0.0195769	0	0.00555777	0.0139987	0	0	0	0	0	0.00689145	0	0	0.00763333	0	0	0	0.00843351	0.00991833	0	0.0102131
LEP	1.40009	0	6.41028	0.00348882	9.34575	11.1761	0	0.00578852	1.94978	0.316252	0.49061	0.118267	0.0501747	0.0748624	14.738	0.747266	0.450772	0	0.00745455	3.55925	0.105842	0.15175	0.01071	0.0167655	1.58805	0.021109	0.439931	0	0.00388521	15.6952	0.00705377	3.04293	0.0489217	0.0319275	0.136919	8.05736	5.9113	0.0953841	1.60559	0.0509951	0.391024	0.100778	0.648488	1.46419	8.99658	1.07412	0.11554	0	0.182426
PHOSPHO1	1.93957	0.42195	0.484361	0.41196	0.432497	0.706919	0.0685205	0.458451	0.330315	0.179401	0.317317	0.245995	0.662306	0.220504	0.439741	0.0430425	0.187901	0.0189577	0.268364	0.442793	0.57917	0.286336	0.316158	0.209234	0.332161	0.0911909	0.405725	0.189052	0.391629	0.569224	0.0406297	0.223752	0.234824	0.551707	0.254405	0.462255	0.386271	0.0316969	0.516356	0.419617	0.783025	0.87072	0.551293	0.267923	0.860553	1.09403	0.388214	0.76134	0.536809
SPATA20	6.54156	21.4272	19.4943	15.7436	10.6176	12.2348	16.4962	16.2135	20.3462	14.2597	13.5427	19.0435	13.1396	5.07419	14.3691	7.76512	12.2119	23.0565	23.9182	14.7095	13.7888	7.69558	13.4962	17.1288	13.7268	20.828	6.1989	10.3816	16.1506	6.38791	17.3075	9.92393	5.85539	14.5671	8.17956	8.81452	8.85357	7.84255	12.4768	12.4924	11.8787	16.426	11.5355	13.3898	14.8893	20.0281	14.1415	15.2461	12.6354
GRIA2	0.0180775	2.12702	2.11795	0.0146795	0.29487	0.906753	3.99287	0.0575679	0.16086	0.194283	0.0349879	0.23373	0.188723	0.389182	1.72154	0.121194	3.97936	2.47004	3.97774	0.0911548	0.995944	0.176138	0.0266282	0.252242	0.369895	8.16115	0.015126	0.100436	0.00743061	2.58208	0.00539624	2.68285	0.0311882	0.0773459	0.376746	0.0122789	5.0606	0.0168393	0.579347	0.0947436	0.593604	0.0362807	0.158394	0.844738	0.00248466	0.593743	0.212135	0.0181106	0.078881
KCND3	1.34898	3.98278	3.30582	2.15327	4.57875	7.29442	12.7076	1.10276	3.72894	1.98619	1.75414	1.30315	2.81886	3.13033	4.88598	0.767053	1.1351	8.20556	4.24099	0.825872	1.13709	3.23871	1.35323	1.30529	3.11982	0.0390206	2.75196	1.01643	3.33073	7.65321	0.5277	8.52683	2.17276	0.925788	1.16993	0.785379	2.92977	0.510611	4.30415	0.925234	2.30399	2.58616	2.23948	2.8148	0.923875	4.88839	1.47076	4.25942	3.87415
TAP2	10.7153	2.62687	2.66921	4.80072	5.81641	5.91055	1.62036	4.04299	7.25364	6.93717	8.17114	7.52541	6.44946	5.55659	6.72441	1.03666	2.57448	2.38863	2.11058	6.19212	7.04702	7.06878	6.87851	8.65306	5.9045	5.25629	4.19588	4.9959	7.9683	7.22308	9.60802	7.27676	8.00632	4.34319	4.59305	19.3284	7.08974	2.46221	5.53407	3.2128	7.19074	8.97582	6.9792	3.55458	10.7009	6.27113	5.49536	4.53175	10.15
INO80	6.10092	6.85154	4.0466	7.44587	7.1149	6.11792	5.54809	4.95906	7.04639	5.72656	5.72505	4.75429	6.55662	4.88306	6.89194	2.1104	4.49423	3.34764	4.00193	3.83455	6.03818	5.43463	5.71041	5.10381	6.78511	6.05723	4.54807	4.8075	6.30082	6.94125	4.06536	6.24215	6.56251	5.25151	3.94538	7.66965	7.36649	1.35591	7.32512	3.15431	7.11704	4.8185	5.96971	5.09221	5.95767	4.69129	4.74356	4.96739	6.61326
RPS2P6	0.0902967	0	0.0988703	0.0133316	0	0	0	0	0	0.0183102	0.0317752	0	0	0.013003	0.0277836	0	0	0	0	0	0	0	0.0204626	0.021355	0.0169506	0	0.037777	0	0.0148463	0.038731	0.0269541	0.0164932	0.0207712	0	0	0	0.063273	0	0.020451	0	0.0233467	0.0453053	0.0597114	0	0.0496433	0	0.0294336	0.030154	0
SALL4P5	0	0	0.0125694	0	0.0097271	0	0	0	0	0	0	0	0	0	0	0	0	0	0	0	0	0	0.0104057	0	0	0	0	0	0	0	0	0	0	0	0	0	0	0	0	0	0	0	0	0.0157193	0	0	0	0	0
BIRC7	0.724339	0.204135	0.538185	0.00763878	0.745288	0.764991	0	1.90109	0.816139	0.734401	1.0924	27.923	0.677455	0.14156	1.01885	0	0.0129864	0.05765	0.0326435	2.12077	2.10885	0.607226	1.73526	9.72766	0.543895	0	0.162342	2.0409	0.0340267	0.355076	1.15832	0.113404	4.17745	1.10683	0.98639	0.54471	0.83385	0.498011	0.292953	0.462566	0.682242	8.99486	0.735593	0.460509	7.35298	0.372845	3.05256	4.00843	0.191028
FAM8A3P	0	0	0	0	0	0	0	0	0	0	0	0	0	0	0	0	0	0	0	0	0	0	0	0	0	0	0	0	0	0	0	0	0	0	0	0	0	0	0	0	0	0	0	0	0	0	0	0	0
BCAN	0.180282	0.0877587	0.314045	0.372641	0.145818	0.236193	0.00412534	0.172634	0.285046	0.322369	0.712267	0.428361	0.185599	0.132166	0.100857	0.016585	0.0329098	29.2327	0.098235	0.111967	0.418433	0.185093	0.323123	0.441868	0.104605	0.0109804	0.130277	0.209429	0.237131	0.165202	0.151661	0.0718464	0.407168	0.214059	0.0949634	0.061227	0.392765	0.0407112	0.200446	0.121264	0.233065	0.0863429	0.178825	0.117823	0.0675787	0.181703	0.325883	0.459739	0.302561
ISLR2	0.897435	0.60103	0.844858	0.285533	0.827784	1.29662	0.0433448	0.87286	0.803658	1.92053	0.787764	0.854484	0.998478	2.39011	0.76217	0.170907	0.834531	0.177117	0.0208938	1.36173	1.60788	0.407727	1.74705	0.526297	0.915072	0.227784	0.127461	1.57492	0.289662	0.991463	0.126531	0.375024	0.566757	1.09771	0.866556	0.40488	0.607041	0.0904858	0.519019	0.735069	1.26379	0.491816	0.69638	1.40121	1.33999	0.403858	1.46374	1.46418	1.53392
GART	9.5741	4.35768	2.19767	11.5485	8.68243	7.32566	3.00236	5.78756	7.35056	7.65785	5.83928	7.99855	6.43869	7.10784	7.0932	2.17614	3.86015	3.10485	2.09851	4.20599	5.38465	7.12746	6.98915	7.32108	8.96429	5.25542	6.1069	6.18669	8.48571	8.62917	5.02646	8.65766	8.06833	6.25719	4.8701	9.20663	8.71467	2.31153	7.37956	4.32979	8.99866	5.97683	5.55722	5.44324	5.38546	6.24213	5.16937	5.95396	5.91095
SON	20.0889	21.9613	12.1847	27.1028	26.4503	26.3215	22.9072	15.6381	24.3468	21.5669	14.4688	15.9148	20.6833	25.827	22.0365	7.29676	14.5206	11.0972	9.0582	13.3929	17.0685	20.2043	17.5549	17.5761	24.1302	27.8053	17.4879	14.2315	23.9763	35.563	8.58401	29.8602	18.9501	16.7645	16.0273	30.624	27.1289	3.27669	23.9093	10.8004	24.1505	16.0429	14.2023	18.9221	18.0428	12.0262	17.9174	16.0181	17.274
SPECC1	2.37849	1.18242	2.07861	2.54235	3.34733	2.94968	0.712477	5.42687	2.50008	3.8249	3.76903	3.5014	3.75375	3.43957	3.0892	0.642837	1.59893	1.61814	1.50812	4.02552	2.72624	4.70169	3.28758	2.69725	4.0312	0.467173	2.23985	3.75588	3.01872	3.20637	3.6267	2.8042	4.18675	4.30615	1.91743	1.36469	1.56853	1.05504	2.80926	1.50662	2.93201	3.99819	2.95031	4.74585	1.74624	2.16034	4.10864	2.18847	3.07835
GRASP	7.47736	15.1194	16.6875	2.99876	5.60369	11.4578	1.48844	5.61222	6.32026	11.6781	4.47843	7.72853	14.3352	8.26857	19.3199	2.15365	8.94853	9.32642	43.4192	14.9808	6.83273	2.70749	3.89716	7.35728	8.52117	3.29193	4.91201	6.77704	3.56492	11.9346	2.35355	8.82868	6.13104	6.19488	3.48132	12.3407	10.5772	3.41497	13.0824	3.78697	9.60195	18.1313	20.553	15.4515	22.074	15.3763	14.0143	6.54423	16.4539
CHRNB2	0.0482111	5.68713	4.50589	0.12609	0.440613	1.06474	4.86794	0.151841	0.300856	0.391046	0.0387779	0.375342	0.438719	0.688305	2.85664	0.324084	6.22338	5.18777	2.78976	0.067217	0.888448	0.375184	0.16232	0.48865	1.04724	13.0432	0.0345769	0.298465	0.049825	3.11961	0.0575651	4.02562	0.104564	0.0682412	0.571566	0.0187124	3.86087	0.0171081	0.570917	0.148631	1.32132	0.0863905	0.573858	1.62214	0.045438	0.46578	0.291853	0.110398	0.295903
PDZK1	0.366603	4.21534	1.24884	8.24158	6.52343	2.14685	11.8197	1.62844	7.32831	0.79295	0.435755	4.4126	5.05106	3.8198	3.60962	2.91839	7.75401	4.0849	1.00745	0.349838	3.73658	1.3422	5.76745	3.206	5.22414	10.254	4.00136	1.15871	10.6621	4.07445	0.282094	4.04154	2.2863	1.35022	2.1988	0.298811	3.31099	0.758872	11.425	2.42115	10.7173	1.03006	4.25594	2.17535	0.358312	0.84901	4.25951	0.315583	1.68444
NAA35	3.52361	4.52261	4.2045	8.33356	5.74105	5.28833	5.67074	4.62159	6.06886	5.31552	5.28394	5.27053	5.50627	5.19398	5.10849	2.48195	4.26197	4.58779	4.3763	3.68259	5.11009	5.87358	4.36599	5.42778	5.74165	7.6882	4.52694	4.57508	7.37906	6.66913	5.60527	6.51514	6.21887	3.86366	4.18186	4.72641	6.98962	1.37838	5.74095	2.76451	5.39456	4.05371	3.96299	3.98918	3.05683	4.53402	4.37001	4.42508	3.95603
MIR802	0	0	0	0.253867	0	0	0	0	0	0	0	0	0	0	0	0	0	0	0	0	0	0	0.19483	0	0	0.192002	0	0	0	0	0	0	0.197769	0	0	0	0	0	0	0	0	0	0	0	0	0	0	0	0
SNCAIP	1.54184	0.388664	1.20804	0.514736	0.906818	2.25902	0.108306	2.54587	0.446245	0.532458	0.726013	2.10136	0.624701	1.48867	0.84868	0.0111646	0.0581542	0.0338069	11.148	0.983438	1.00811	0.816008	0.487541	2.15785	2.26992	0.0837732	0.53312	0.852025	0.549637	1.4126	0.648792	2.51902	0.814672	0.626084	0.684636	0.543307	0.606107	0.04796	0.929552	0.312923	1.48906	0.910606	1.53212	1.34836	1.17067	0.642167	0.791192	0.523176	0.47401
NOL4	0.0817108	6.06337	4.84301	0.0314712	0.8459	2.04528	21.8372	0.156647	0.367856	0.68582	0.030004	0.620345	0.653763	1.05593	5.16827	0.535667	14.7311	6.72559	5.62611	0.106328	2.07501	0.566428	0.048305	1.00823	1.41651	9.84764	0.0475617	0.339492	0.00233646	7.64357	0.0169677	5.61179	0.17979	0.214403	1.29618	0.25096	6.78118	0.00441241	0.997739	0.236574	2.33313	0.0677349	0.916223	2.29617	0.164066	0.771986	0.467848	0.00949105	0.624847
RFXAP	1.35802	4.80996	2.35996	1.99208	2.37567	2.76143	6.78362	1.365	2.50897	1.23653	1.36891	1.41295	2.43084	1.32224	3.59084	0.691555	5.53301	3.99286	4.9972	1.65315	2.59006	1.64525	1.3263	1.02774	2.13154	3.69417	2.22862	2.08338	3.14611	3.94595	2.71995	3.96882	1.76551	1.12854	1.67036	3.51114	5.7366	0.576734	2.69078	0.983194	2.22908	1.96059	2.00464	2.03955	2.36026	2.59351	1.7821	2.30555	2.75259
PIK3CA	4.65649	1.71828	1.84763	4.00642	6.06857	6.3903	1.37689	2.51167	4.42501	3.35902	3.68365	3.01806	3.65586	5.67973	3.26319	0.951546	1.09496	1.04536	1.00505	2.62322	3.15017	4.70457	2.86844	2.57923	5.43415	2.71749	2.99447	2.46661	3.76555	7.6559	3.17345	4.68049	3.16257	3.50398	3.01111	4.16464	5.22306	0.365295	3.70508	1.72876	3.79007	3.20775	2.16072	3.62177	3.2033	2.63957	3.16867	3.76527	2.99766
SEC61A1	83.5082	88.2467	113.188	93.6531	79.6793	71.9598	72.7887	90.7017	76.4887	76.7361	103.547	81.2621	82.6934	78.5972	78.1407	85.8507	56.527	59.9594	153.022	77.7362	79.6405	134.542	83	81.4274	83.6703	115.575	85.1487	81.8273	84.4601	76.4466	85.0473	89.7974	92.599	81.6557	70.426	65.3582	75.0926	57.7088	85.0262	87.4855	89.3423	97.529	84.7193	76.8839	69.6826	81.9579	77.9412	56.8657	67.5637
HNRNPCL2	0	0	0.0192702	0	0	0.0131755	0	0	0	0	0	0.0195738	0	0.0202748	0	0	0	0.01961	0	0	0	0	0.031906	0	0	0	0	0	0.0115744	0	0	0.0128584	0	0	0	0	0.0295972	0.0218583	0.015944	0.0217028	0	0.0176604	0	0	0	0	0	0	0
BCL11A	2.13345	0.551093	0.933312	1.25403	0.962306	0.705695	0.721904	0.412688	0.863931	0.638506	0.314065	0.856001	0.940426	0.827448	1.6847	0.52261	1.13266	1.7459	2.24608	0.779688	0.880361	0.559597	1.32032	0.649818	1.13324	3.57649	0.549593	0.924851	0.646317	0.630142	1.55657	0.798608	0.489035	0.17388	0.60916	7.81603	0.344315	0.345621	1.17422	0.476098	1.19787	0.661632	2.79178	0.236872	5.17412	0.453047	1.05255	1.40649	2.01955
ATG9B	0.619615	2.04557	8.35598	0.210967	0.18751	0.376304	1.20314	0.916888	0.654669	0.920538	0.313712	1.99357	0.434073	0.17299	0.377411	0.0351897	0.679227	1.70841	9.51808	0.682878	2.2769	0.0784052	1.19495	0.457557	0.436775	0.242864	0.396774	0.224816	0.399184	0.436625	1.55894	0.41344	0.255976	0.407199	0.264715	1.11658	1.24583	0.231655	0.403821	1.16952	0.366183	0.977066	0.78603	0.50648	1.49817	0.304921	0.342118	0.3336	1.14599
LDLR	5.34547	3.51462	8.7996	15.0453	11.1928	13.7537	0.661551	16.7521	17.8091	47.6829	38.5865	27.921	40.4796	11.6422	19.9562	2.85035	1.27733	2.91394	1.84322	8.97253	27.559	15.2642	11.4564	53.3338	28.2462	6.14546	36.5155	20.7803	24.0303	14.525	13.4185	16.7314	16.5043	34.636	6.86765	16.9948	9.06304	4.51277	36.6927	16.3634	34.8707	12.5984	29.4317	11.0907	10.84	21.1398	12.2602	17.662	23.2177
BIVM	2.69706	5.10482	2.90453	3.88913	4.28855	4.04935	5.36395	3.28073	4.0762	2.60174	2.01274	2.85153	2.73375	2.82365	3.23749	1.25045	6.34433	4.95922	4.43973	3.73589	4.6333	2.92641	3.0719	2.58289	3.2614	4.10802	3.08943	2.48302	4.3894	4.67501	3.57375	4.06271	3.19993	2.66265	2.38155	1.91486	5.38606	1.22687	4.0321	1.84317	3.83776	3.45637	3.00432	3.53107	1.61907	3.81459	2.66277	3.24189	2.93563
KDELC1	6.33345	2.28046	1.84118	2.1827	7.4641	4.8118	1.70162	7.74473	3.09336	6.18257	5.1543	3.64544	3.73353	5.91473	4.37025	0.371417	1.63684	1.23642	2.35881	10.6074	5.23014	5.42853	4.67329	3.19756	5.15307	1.32674	4.29951	3.9266	3.49728	5.7847	4.10728	5.15746	5.49775	5.31275	3.20357	2.14515	5.09113	0.667884	3.30193	2.29464	4.34326	7.33192	4.47041	9.35055	3.29429	5.27101	4.21801	3.60293	5.38623
STARD13	4.77157	3.83939	3.2044	3.37412	5.99026	4.63431	2.12927	2.81799	3.40981	3.15913	2.7208	3.062	3.74372	5.51917	4.08806	2.0572	4.9406	3.43536	3.24001	4.6827	3.86666	4.62548	2.88859	2.99633	4.87788	1.08444	3.89981	3.48472	3.5167	7.40149	2.30943	6.55712	3.72115	2.4061	3.09561	1.42664	4.49497	0.741911	4.25733	2.74455	3.39038	4.15489	2.91483	4.22839	1.55465	3.6638	3.91943	8.39749	6.18969
CPN2	0.0400341	0.526519	0	0.00394048	0	0.00499522	0.00671798	0.0326895	0	0.194833	0.164359	0.0371049	0.0283351	0.00384336	0.0985455	0	0.00669906	0.0743472	0.21891	0.225747	0.0478178	0.0118203	0.0181447	0.00631199	0.0100203	0	0	0	0	0.0286198	0.0876363	0.0146249	0.178044	0.0120203	0.0299312	0.045321	0.00748075	0	0.00604481	0.0246844	0.0069007	0.0937377	0.0617721	0.0639569	0.0733665	0.0221923	0.00869983	0.00891274	0.0179168
NREP	6.30763	3.8736	3.66532	3.2037	10.2751	5.72978	2.00871	13.9597	6.1965	7.71028	11.3639	5.09484	6.40788	6.59599	7.37973	0.645961	1.84664	1.90717	10.7445	16.0471	8.26156	6.47644	11.3195	6.74277	7.79418	2.95165	4.94283	7.98262	5.15017	7.63861	8.48483	4.64644	8.56143	11.6731	5.27885	3.67735	7.50367	0.690692	4.19904	3.18873	9.59167	7.68667	5.76371	11.4077	5.90062	5.27779	9.38386	6.6624	7.79759
FAM69B	2.96632	24.0897	16.608	1.38998	1.29157	3.18285	14.113	1.3764	2.59904	2.35754	0.941298	2.14403	2.15766	1.42889	5.05787	2.97907	5.41627	5.84454	34.8005	2.9266	5.32798	1.08541	1.5781	1.86603	1.66071	7.72254	1.35667	2.19186	1.24324	2.58315	0.508529	3.11169	1.64315	1.1105	1.40216	2.01991	9.82217	1.32705	3.12733	1.78752	3.97969	2.62424	3.75515	2.9569	2.94124	3.97623	2.75706	1.80651	3.14998
PHACTR4	7.57681	4.48521	4.04468	11.6054	10.42	8.30479	3.99175	7.09256	9.54847	6.63282	7.50164	7.00623	7.56402	7.5105	6.44824	3.19875	4.02581	5.55503	4.97082	5.40861	8.11363	7.046	5.82522	8.64274	8.75311	7.41071	5.90326	5.79656	10.3685	9.12688	7.55197	6.66685	8.05102	6.84768	5.97677	6.63846	6.64377	1.78613	8.79547	4.28054	7.75446	5.76674	4.90783	6.02357	4.37176	5.37086	7.56651	6.26011	5.74321
CYGB	22.4236	21.7253	18.529	9.20474	21.2705	18.5415	3.47656	16.8229	21.1377	15.8153	15.555	16.8778	20.2593	26.9652	26.5359	3.95177	8.73572	5.64907	12.0341	16.2345	23.6043	13.551	10.3028	17.285	19.2143	5.17149	9.36695	19.8235	3.99659	15.4396	8.19672	16.5634	15.6967	18.9145	10.0702	7.48284	24.284	4.27157	12.8045	9.52151	17.6501	23.5466	22.7068	15.8359	15.6314	20.0676	29.6483	10.991	33.4545
PRCD	0.548418	0.433618	0.271055	0.184431	0.35498	0.504659	0.07669	0.197781	0.33889	0.336711	0.155462	0.326154	0.328855	0.204016	0.646852	0.134888	0.198833	0.445578	0.201842	0.460895	0.347993	0.145057	0.127732	0.165728	0.208759	1.43909	0.175266	0.143883	0.16531	0.473734	0.0864003	0.328341	0.290856	0.192107	0.259111	1.95565	0.339456	0.0993328	0.324325	0.117412	0.216634	0.301914	0.921755	0.297259	1.20185	0.232228	0.392291	0.157704	0.833465
PCSK1	4.7169	10.5059	120.636	1.8571	5.38075	9.53076	19.058	1.36156	2.67314	4.18105	0.356355	4.97938	5.28664	9.30227	31.2855	3.87561	0.837076	62.0011	94.0566	0.728236	12.4616	8.6934	1.54601	6.27006	8.09566	78.4231	0.783622	2.24203	0.691036	47.7409	0.177281	50.0504	1.14547	1.16592	6.47533	0.294789	26.4932	0.406638	11.0264	2.79335	14.761	0.977987	4.4006	14.263	0.0669768	4.21229	6.30407	0.116962	1.88098
SGK1	8.75124	7.18237	8.78735	17.2887	17.9078	30.8717	2.13762	8.01419	32.2294	11.7069	6.01961	9.75561	36.1731	20.6234	19.2395	7.97183	5.29044	1.41491	0.515403	12.9112	12.6396	17.9229	7.25633	8.21548	19.1381	2.25783	19.0116	14.9906	25.1839	17.2957	4.51236	16.0526	10.2012	11.7457	13.2368	8.50145	7.83244	4.64348	32.123	10.2033	14.8601	18.3242	36.8882	20.7301	14.1292	19.0772	16.7729	6.94142	14.4779
DTYMK	9.5208	4.2838	6.11047	7.02957	7.04764	4.70243	3.07911	7.59238	5.62795	6.79976	10.3034	12.0559	7.33951	3.28572	6.07708	1.79344	3.83184	6.0437	4.64956	7.94839	8.99414	4.66566	7.5169	7.92269	4.56176	8.96887	6.24203	9.39765	8.46795	4.74495	6.43697	4.20379	7.69853	7.8111	3.05064	9.27197	5.51737	4.94496	5.66809	5.50951	10.6054	8.1477	10.2588	4.17642	8.88252	7.87772	5.72863	5.58254	7.4815
FNDC3B	8.58399	3.91495	2.85905	10.3052	15.8077	11.331	2.0434	10.8173	12.272	9.20894	13.5893	8.70212	12.4787	13.3584	6.86025	2.83799	1.98262	0.888957	3.66761	9.10372	9.70284	13.9567	9.17082	9.96252	14.893	2.70927	10.2387	9.10855	8.36397	13.2675	12.3728	12.1807	10.1511	11.38	7.94878	4.61438	12.5634	1.26129	9.3215	5.95551	9.74853	10.3464	3.95879	9.60281	5.5597	5.572	9.44738	6.24766	6.58014
LGALSL	5.53172	17.1202	7.67619	5.22518	4.59747	5.07837	11.9267	4.03056	3.65825	3.8564	6.89123	4.83881	4.51535	4.94232	4.83908	2.00213	12.5013	8.00838	6.54083	4.1377	4.19583	4.50641	5.48094	4.57407	4.74869	3.16058	6.00108	4.57635	4.81308	7.326	3.68216	6.35004	4.14716	3.78249	3.56595	3.52422	5.73791	1.83044	4.55877	3.66595	4.94848	3.42882	3.3109	5.16274	2.98573	4.42616	3.06667	3.59343	5.22461
CDH23	0.902848	0.103417	0.644349	0.268909	0.763129	0.694339	0.0664588	0.316809	0.638942	0.53721	0.348024	0.408129	0.47827	0.719825	0.706375	0.42455	2.25773	0.169537	0.118586	0.810897	0.863912	0.293328	0.436073	0.190503	0.596448	0.123926	0.446525	0.402778	0.236921	1.14306	0.12824	0.483084	0.499267	0.288212	0.808839	0.624645	0.654127	0.170911	0.989224	0.52426	0.355217	0.599501	0.580019	0.399846	0.781149	0.627615	0.466791	0.36165	0.67293
SAFB	17.3324	21.6589	18.9561	13.0408	11.0441	13.5197	20.8653	12.9455	14.8199	15.0041	8.67188	14.1065	15.0355	11.1531	14.3063	5.97432	14.464	23.9553	26.7519	14.457	14.683	9.43889	15.5315	12.2864	13.1957	26.4592	8.14266	14.1285	12.8587	13.2405	12.9705	12.5061	11.9452	14.844	7.55694	20.4677	15.8861	5.25334	14.7397	8.89156	15.6091	13.7216	19.5887	13.7543	19.2695	11.2093	17.5895	13.7662	15.5947
SAFB2	11.482	30.2944	18.9721	9.94889	8.2902	11.5544	24.0397	9.93655	12.2302	12.0023	6.09043	10.7298	11.381	8.06709	12.581	4.43275	13.8524	14.4112	26.5394	10.0608	12.0428	6.1264	10.2726	9.89733	8.91424	24.2383	6.37138	9.12141	10.4578	10.1759	8.89815	10.5669	8.35396	9.25728	5.24388	15.4039	13.5266	4.07334	13.2027	6.59509	11.8716	9.37784	14.8592	10.6271	15.003	8.83448	12.583	9.9762	10.8905
CCDC88C	5.21763	0.553538	1.30675	6.24819	2.67556	3.51663	0.857816	1.64893	4.36937	3.18758	2.7212	3.44493	3.05882	2.03421	3.59007	1.25212	0.524015	0.0543513	0.211326	2.49875	3.65011	2.52756	3.66693	4.25599	2.53457	0.495287	1.71283	1.9982	3.41863	3.49962	2.78785	2.21909	3.19113	2.92034	2.32305	11.2714	1.92684	0.5614	3.07124	1.34739	3.06048	2.18144	4.41907	1.36259	9.00343	2.03697	3.07823	2.34346	4.08003
ZNF296	3.47544	3.76112	8.46074	1.64883	0.304306	0.875962	2.67106	1.07838	1.08708	1.53164	0.603345	1.32711	0.737948	0.860816	1.53989	0.175847	0.977018	2.34934	4.31244	1.11555	1.39064	0.461766	2.64629	0.668507	0.687209	2.38021	0.484668	1.13279	0.921891	0.308083	1.52157	0.24546	1.43904	4.59141	0.459049	3.61965	1.81837	1.1223	1.15447	0.557154	1.76125	1.15088	2.31356	0.666267	4.61122	1.01465	1.29903	1.08323	2.30198
RSAD2	5.21606	1.38991	1.31342	0.952764	4.32773	5.14406	0.492349	6.68355	5.5854	11.8856	3.10332	2.24057	3.55572	5.97052	2.00103	0.376422	0.616851	3.13421	0.279523	14.3039	7.16624	7.28945	6.13751	5.74489	2.25961	1.47477	2.11927	2.67504	2.78173	7.11356	6.56245	1.65203	6.33391	3.8739	6.22461	9.66925	4.61563	0.384135	4.41121	1.87608	2.41632	13.5427	1.36534	3.77159	1.96694	4.10548	4.64301	3.19342	3.26589
TCAF1	2.8945	5.43224	3.5655	4.64602	5.28784	4.10618	6.63453	2.53499	3.80231	2.39711	3.01063	2.27912	3.54435	4.43007	4.42155	1.34465	5.26246	2.51524	4.67872	2.1541	2.8511	5.48508	2.27257	2.43831	3.93816	8.54071	3.22833	3.03127	4.58427	8.74297	1.61336	5.89989	3.447	4.78761	2.89179	2.07044	4.83189	0.409606	4.00302	1.57938	3.48697	2.5672	2.25709	4.6826	2.01382	2.31094	2.91402	3.37882	3.36603
CAMK2B	0.0718118	28.1102	21.2573	0.122842	0.562333	1.98547	19.8459	0.235358	0.689084	1.00226	0.0906248	0.873051	0.806215	1.04125	5.84247	0.573839	13.8555	34.9591	23.0417	0.238451	2.73294	0.40578	0.253645	1.04008	0.831149	33.964	0.0352235	0.522795	0.0439711	3.9172	0.0236538	5.51451	0.202786	0.22305	0.984927	0.225384	7.68754	0.0861152	1.39538	0.259561	2.10772	0.144123	1.26743	2.6313	0.0898526	1.05147	0.606998	0.191849	0.535272
MROH6	8.44273	0.614861	0.602239	2.05991	1.24669	2.18922	0.175362	15.6425	3.98953	8.67712	14.3774	9.43587	3.52953	1.97218	4.47345	0.134508	0.43257	0.77118	0.653559	3.61439	8.37615	0.621163	11.9448	14.0354	1.88947	1.37572	3.01057	5.95881	3.19525	1.14814	12.9376	0.542503	9.60299	5.26391	2.07321	6.59385	8.06531	1.05315	2.12187	3.74739	8.74589	3.93248	2.04892	2.08373	5.19602	2.46963	1.44026	3.10409	9.53225
LINC00461	0.160348	0.00368897	0.00716626	0.0154607	0.0166372	0.0220489	0	0.0096194	0.0370606	0.0106172	0.0322435	0.0181979	0.00463226	0.00753982	0.0281931	0.0033115	0	1.01367	0	0	0.011726	0.0202902	0.0355958	0.00309568	0.00245721	0	0.0109525	0.036362	0.0129129	0.103869	0.0195367	0.0621635	0.00301105	0.0442145	0.0171262	0.0666821	0.0421922	0.00406436	0.0237171	0.00807087	0.0135376	0.00985137	0.0129839	0.0313673	0	0.0181401	0.0170671	0.0349696	0.131807
CSNK1A1P1	0	0.034653	0	0.0226926	0.0130237	0.10356	0.00773756	0.052711	0.0373002	0.00623341	0.016226	0.00854725	0.0326355	0.01328	0.0567508	0.0933216	0	0	0.0678821	0.0300009	0.0275376	0.0204214	0.0278647	0.0799695	0.0173117	0.0480553	0.0257211	0.0170787	0.116246	0.0131853	0.0275282	0.0168445	0.0282849	0.0138446	0.00574564	0	0.0689288	0	0.271527	0.0189538	0.0317921	0.0925407	0.081311	0.0315701	0	0.0596409	0.0501009	0.0205308	0.0515899
GRID2IP	0.112407	0.374636	0.460211	0.372327	0.157365	0.259776	0.359209	0.747046	1.04372	0.459837	0.488426	0.342442	0.574206	0.171722	0.40301	0.217607	0.191366	0.288619	0.345355	0.273465	0.788057	0.203462	0.407569	0.707365	0.238535	0.388556	0.265805	0.499611	0.29249	0.222207	0.811132	0.246381	0.494661	0.449024	0.200966	0.185897	0.301365	0.2428	0.580015	0.216965	0.66214	0.147127	0.226229	0.207461	0.220327	0.395539	0.649974	0.424336	0.518373
TACC1	16.1628	10.6861	10.8058	22.8046	31.6054	30.7717	11.9997	12.6577	27.6478	11.4138	9.71866	16.8428	21.2801	33.6717	16.2975	6.27836	7.72684	5.01523	3.75271	10.6777	14.3081	20.6097	7.31022	15.5839	28.8629	4.24259	16.9253	13.8805	16.3466	30.3508	5.54071	23.6026	13.8148	12.8368	15.2191	15.0847	17.7015	3.76729	24.5805	8.29307	16.3613	14.6529	15.6248	24.1707	11.5138	14.4018	21.6193	28.8285	12.4884
RIMBP2	0.115702	3.48248	14.4424	0.456444	0.88824	2.20014	35.9125	0.326507	0.670147	0.673824	0.0765446	0.777249	0.651852	0.9637	6.19735	0.458969	36.8987	7.42074	11.0668	0.177661	2.05224	0.532924	0.476152	1.12737	1.30492	21.399	0.110365	0.17999	0.126315	6.10625	0.555366	6.07466	0.21931	0.198016	1.27507	0	3.5686	0.0459848	1.18866	0.216873	2.12041	0.190411	0.853867	3.41269	0.0585218	0.705514	0.298702	0.377106	1.87033
MAPK8IP3	6.59057	16.8542	13.8735	5.30984	3.25416	8.73413	12.9192	10.2131	14.7149	13.1133	3.17015	9.28543	5.14709	3.26784	7.93014	2.69555	6.2442	16.5871	15.8322	10.9892	12.0226	1.61473	7.96309	6.34613	3.22591	30.381	3.76402	3.99013	7.09395	4.38991	13.97	3.74454	6.17265	9.4895	3.16793	12.014	8.61801	1.51024	6.48682	3.05227	6.48497	6.63517	7.19657	5.79142	12.0224	5.5013	8.97483	8.44139	8.15757
FAT2	0.0333558	0.0188009	0.0350011	0.0541719	0.131898	0.315267	0.00279866	0.0803472	0.114677	0.0845479	0.0303227	0.0571932	0.251823	0.101671	0.0547377	0.00843855	0.0167447	0.00464587	0.015784	0.148301	0.117033	0.075095	0.163777	0.0354986	0.0500927	0.0037246	0.0348873	0.0617732	0.0255932	0.212225	0.0199138	0.0619418	0.0383647	0.0638462	0.0311728	0.0396487	0.0646658	0.00345234	0.190126	0.0119972	0.0459965	0.202225	0.0900682	0.0970601	0.070297	0.0493074	0.103292	0.0352733	0.0335879
RALYL	0.0267129	0.572153	0.770232	1.50659	0.633783	1.13325	0.394469	0.34027	2.74436	0.166115	0.0846019	0.252536	0.718456	0.628303	0.871252	0.229772	0.0983395	15.9987	0	0.110076	0.821596	0.216897	0.0807141	0.307454	0.752188	0	0.692898	0.385874	2.37171	1.0274	0.106319	1.3109	0.405561	0.13635	0.359492	0	2.8976	0.320717	1.23019	0.378827	0.787373	0.0670145	0.323853	0.445045	0	0.607124	1.40481	0.0951531	0.334741
CCDC12	7.67102	20.5384	11.5172	7.97877	7.93685	6.56055	15.0961	10.5105	8.61534	8.62126	7.65107	12.5069	8.65087	5.85068	10.3828	3.35879	5.52561	17.7485	17.0858	10.1314	10.9873	6.74582	9.15702	12.1535	7.37159	19.4263	6.36524	9.86966	7.75892	5.71297	15.4009	7.45213	8.32925	13.0614	4.16238	11.2637	8.43126	8.29759	9.63311	6.76588	11.0718	8.20518	13.2368	7.8447	11.9442	11.652	10.9883	6.71572	10.6358
NBEAL2	7.76962	45.6442	7.24791	16.8253	13.141	11.2236	28.1751	27.5932	28.1833	21.2277	14.2469	21.2166	16.8586	8.85599	11.4746	4.98689	5.2535	1.83418	5.68104	10.8119	32.9503	11.2691	10.9485	26.2739	12.178	41.8808	10.5178	16.343	16.8288	7.91322	21.1486	7.6626	14.8605	20.7304	7.08575	14.8343	15.0481	3.07693	19.3867	8.95704	17.1329	10.6584	12.2161	9.62772	14.6745	13.5003	18.324	14.5534	10.7438
HOXD4	0.165606	0.202243	0.317327	0.0978014	0.105244	0.413266	0.083369	0.175791	0.133965	0.291037	0.165116	0.245582	0.175817	0.151036	0.203822	0.0558612	0.09699	0.230659	0.0696573	0.844036	0.296706	0.0366721	0.187644	0.0652757	0.113988	0.073968	0.219398	0.122677	0.145218	0.236778	0.0659122	0.282322	0.126983	0.0994463	0.103178	0.112485	0.193406	0	0.225045	0.10211	0.114182	0.26312	0.164267	0.0944875	0.121396	0.0918009	0.269909	0.12904	0.296459
MIR10B	0	0.207052	0.804445	0.216941	0	0.137505	0.184928	0.17997	0.297158	0.297957	0.258534	0.204279	0.779989	0.211595	0	0	0.184407	0	0.231769	1.43405	0	0	0	0	0.275833	0.328149	0.153684	0	0.362384	0.945389	0	0.536779	0	0	0.274642	0.249512	0.411849	0	0.831985	0	0	0.18431	0.242917	0.251509	0	0.203631	0.478965	0.736031	0.986399
FAM184A	0.412324	0.80684	1.05344	0.303233	0.551539	0.747443	1.23238	0.254097	0.503464	0.262926	0.158784	0.288419	0.411135	0.310697	0.979843	0.278166	2.29378	1.77417	0.56611	0.246339	0.44603	0.195246	0.284431	0.390055	0.50433	0.912718	0.418779	0.247811	0.49459	1.15904	0.28177	1.14817	0.27679	0.144823	0.412967	1.34924	1.5075	0.0740787	0.514505	0.159895	0.399615	0.148328	0.428713	0.49004	0.34217	0.546257	0.375315	0.578483	0.55011
BRF1	1.15387	2.979	3.85127	1.13091	0.778911	1.28742	3.47631	1.36343	1.68543	1.07324	1.16849	1.16276	1.10573	0.952487	1.3379	1.01888	3.10272	2.56894	2.49792	1.37493	1.50593	0.468282	1.21219	1.1639	1.04038	2.76726	0.830661	1.21614	1.11485	0.686661	1.12241	0.705251	1.48941	1.22996	0.688926	1.30322	1.44601	0.576382	1.20208	0.844227	1.6019	1.16086	1.37876	1.01269	1.53573	1.11297	1.42123	1.04341	1.21922
BTBD6	19.5366	31.2499	32.277	22.5516	18.4294	17.8572	21.201	15.0048	18.2432	14.4762	27.018	9.54442	15.5313	13.6908	19.3047	3.73518	31.148	35.3778	41.9296	20.2787	15.5718	9.54652	19.4625	29.4441	16.0397	56.4459	12.269	11.4502	22.6031	13.7599	14.321	20.1427	23.9761	11.1535	6.76328	15.2263	17.0693	7.51122	17.6915	5.78081	20.9739	17.5534	23.8164	17.4531	19.0112	12.5107	18.1604	12.9523	16.0465
CAPN14	0.130867	0.0226963	0.0716465	0.0535057	0.0810349	0.0527547	0.0810843	0.207141	0.0570035	0.114313	0.0283396	0.0895694	0.0569997	0.0434892	0.192042	0.00509347	0.0960165	0.0560845	0.0571627	0.0785974	0.144287	0.0267504	0.0410629	0.142845	0.0491331	0.274275	0.0210578	0.0335575	0.0463438	0.0777226	0.264437	0.11768	0.0185254	0.145082	0.0263421	0.478636	0.129793	0	0.123119	0.0993115	0.0624673	0.186882	0.206364	0.0689236	0.243517	0.0669639	0.032814	0.0470639	0.101368
EHD3	6.66781	3.16384	4.34714	2.08214	6.24817	5.62803	2.47474	5.87582	3.70871	4.85337	4.04253	3.42684	3.8433	5.40968	5.5622	0.493931	4.47612	10.9162	2.52966	7.88838	4.97373	4.32731	4.18742	2.98482	5.08856	7.65763	3.29644	4.36796	2.39036	6.89771	4.07962	7.87107	5.56585	3.61932	2.64245	5.73082	5.44306	0.611637	4.1969	2.38614	5.76019	10.6487	6.24216	5.66925	4.69609	3.11157	3.79008	4.17391	6.52404
RNF149	20.8138	5.77869	6.82514	12.6942	16.0683	20.1549	4.26527	17.7622	16.4519	13.4293	20.1059	24.9288	18.0551	15.9501	16.4953	3.25111	5.99399	6.41014	9.00956	16.1355	16.1529	15.7164	15.2314	23.0254	15.6978	6.19147	10.9311	17.3899	12.606	16.472	22.6074	14.8499	16.795	18.4546	9.44862	19.7335	17.3213	6.15918	12.8875	9.50017	13.9086	25.7074	14.7197	15.7437	16.7902	14.8264	15.8516	12.5117	14.2585
SNORD89	2.48118	0.799147	0.970274	0.523323	0.901037	1.3268	0.713755	1.21559	1.72039	1.86877	0.748389	2.95668	2.75961	1.12294	0.654377	0	0.355873	0	0.223637	1.38373	2.54022	0.470947	0.803247	3.35311	1.19769	0.474952	1.63121	2.36315	1.28212	1.52036	2.11613	0.388459	0.978434	0.957825	0.662513	2.16682	1.29154	0	0.963351	0.874202	0.916462	3.37902	3.28151	1.4561	1.3641	1.76838	3.46619	1.42041	1.66563
LMO3	1.11763	0.625511	1.04708	0.40555	1.4322	1.89143	0.01783	0.138816	0.744922	0.566577	0.324049	0.437685	0.476289	1.26034	1.00502	2.28386	0.116556	0.848487	0.484169	0.440399	0.796725	1.3612	0.265757	0.36297	0.970706	12.1915	0.500505	0.612191	0.584916	1.65928	0.0657839	2.07304	0.535909	0.315482	1.66676	0.189783	4.17164	0.86512	1.56512	1.91689	0.303214	0.793748	0.598538	0.891841	0.612286	2.77048	0.436144	1.18801	0.604972
ZNF710	4.80538	5.00179	2.99833	6.13509	4.58861	4.33603	3.77086	4.62031	5.3574	5.26224	4.48533	2.68137	4.43827	5.03137	3.62718	3.11897	3.45202	2.38076	4.27664	3.9628	6.95215	4.61902	4.91244	3.7056	4.24143	11.1046	7.56214	4.26621	4.89395	3.7993	3.61663	3.24177	5.99965	6.39682	5.61859	3.11941	4.76347	1.27094	4.2496	4.9668	5.63022	4.91656	2.70673	2.55585	3.33501	3.3944	5.68383	4.20454	4.55031
HTR2A	0.240694	0.00809946	0.0668702	0.171848	0.54184	0.438382	0.003617	0.0633608	0.488219	0.0757607	0.0379251	0.151829	0.172899	0.153128	0.137065	0.0109061	0.0180341	0.0280203	0.0135995	0.112194	0.373309	0.232292	0.198641	0.0543747	0.229288	0.00962741	0.571122	0.0798362	0.526866	0.718063	0.0257367	0.677178	0.082638	0.0776615	0.102063	0.00976044	0.292007	0	0.195274	0.0310106	0.126323	0.140592	0.175795	0.27056	0.122453	0.354471	0.112417	0.47507	0.477502
HIST1H2AM	0.257047	0	0	0.182164	0.0435616	0.0384873	0	0.15112	0	0.291892	0.361816	0	0	0.0296125	0	0	0	0.0572833	0.0648717	0	0.0921071	0.0910737	0.139802	0.0486329	0	0	0	0.228498	0.270482	0.0441021	0.30692	0	0.804158	0.138921	0.0384359	0.279352	0	0	0.186297	0.126793	0.478519	0.154764	0.135984	0	0.339166	0	0	0.0686712	0.276091
HIST1H3J	0.0260695	0.029388	0	0.0461875	0	0	0	0	0	0.0422907	0.0366952	0	0.0369027	0	0.0320856	0.0263809	0	0	0	0	0	0	0.0945241	0	0	0	0.0436264	0	0.0514352	0	0.0622552	0.019047	0.167912	0	0.0389814	0.106244	0	0	0.0472353	0	0.107847	0.0523203	0	0	0	0	0	0.034823	0
KRT17P8	0.0936449	0.0263913	0	0.0691296	0.0396748	0.280427	0	0	0.151506	0.132924	0	0.0520758	0.0994192	0	0.0864414	0	0	0	0	0.182787	0.167778	0	0.0212214	0	0.105475	0	0	0	0.0153968	0.301254	0	0.0342096	0.0646243	0.0210877	0.140026	0.0636069	0.0393715	0	0.169675	0.0288699	0.0242124	0.117463	0.0309627	0.0641157	0.308904	0.0259553	0.1221	0	0.0314322
TOMM22	27.083	20.7279	20.4764	30.502	24.863	20.8278	20.537	19.6702	18.3056	19.5664	27.939	27.9474	25.0361	19.9875	29.0656	11.2724	20.544	39.6714	15.9298	20.4711	19.6107	26.8889	22.2594	23.5965	25.1277	29.3417	17.2139	22.911	23.7427	21.2953	25.6433	29.4151	24.5975	16.8863	13.692	35.6264	26.8026	19.8365	25.6886	17.9327	24.2237	22.7818	29.0136	20.2665	30.2052	28.6255	19.8505	18.8828	30.4068
HOXA10	2.25093	0.0552957	0.0596769	0.067593	1.8011	0.093846	0.0164624	0.923883	0.837687	1.39695	0.107403	2.47317	0.146586	0.188363	0.918987	0.0165459	0.0437761	0.0242917	0.171935	0.269504	1.59166	0.984835	0.439695	2.51605	0.167791	0.00486868	0.0456035	2.10752	0.0322597	0.313259	16.6401	0.0278743	1.12334	0.191462	0.696792	1.06617	0.17415	0.236921	0.0444384	0.013442	2.74508	0.333618	0.0504575	0.0522421	0.413504	0.277953	0.0426378	0.618819	0.709798
BCAR1	12.7325	21.0882	17.5715	11.8733	5.17806	7.45564	16.4922	20.2411	14.2175	21.2639	23.3447	14.6434	16.2941	10.2594	12.1514	4.21468	11.853	12.0656	11.1084	14.6693	16.8212	2.71033	18.751	15.3622	10.2632	14.4771	9.31647	14.2752	13.1151	5.15545	16.9377	5.87209	18.8374	26.836	4.4651	7.97853	12.0515	4.53583	12.4524	9.32743	24.0394	15.0189	13.7185	13.203	10.8342	13.6695	16.4436	11.9913	18.2032
KCNC1	0.00205282	3.60542	0.901343	0.0303083	0.0660992	0.109115	2.09373	0.0382176	0.0365334	0.134871	0.0043343	0.0981753	0.0668351	0.212842	0.535629	0.0311601	5.61427	0.484923	0.427414	0.0267129	0.150795	0.0545499	0.0334945	0.141763	0.229674	0.707844	0.0085883	0.0410586	0.0121507	0.464914	0.00245112	1.09188	0.043444	0.0480761	0.156548	0.0055774	0.121981	0	0.0557926	0.0202518	0.176215	0.00617988	0.0733045	0.179904	0.0022572	0.0113795	0.0481788	0.0356474	0.12127
KLF15	8.21492	2.79898	3.20027	1.42444	3.76898	5.90575	2.14277	2.27301	10.146	2.16354	0.539218	3.67674	5.03104	5.67992	3.36149	8.05461	0.427347	3.18556	0.555008	2.56631	3.26647	3.11672	0.482287	3.04676	2.46632	0.468949	6.33352	7.07866	1.0964	3.09155	0.897869	3.72146	2.57835	3.84677	4.12107	0.462579	4.67669	2.97807	4.51808	4.36533	1.13721	2.51291	4.69116	9.79188	2.06709	7.30655	6.06779	7.72298	1.06675
MIR4632	0	0	0	0	0	0.247959	0	0	0	0.26865	0	0	0.468846	0	0	0	0	0	0	0	0	0	0	0	0	0	0	0	0	0.284133	0	0	0	0.298339	0.247628	0	0	0	0	0.408439	0	0.332363	0.438047	0.45354	0	0	0.431854	0	0
TNFRSF1B	39.4206	7.78946	10.6323	20.7554	22.4065	33.5926	1.75008	13.7042	21.0047	30.3341	26.4489	19.3382	29.0628	54.6163	33.3708	2.50272	2.72546	5.32022	5.0434	25.3344	22.9146	33.6061	15.3428	23.0763	24.8993	4.75886	11.6756	17.216	12.176	32.446	6.38008	36.8565	20.7968	11.9118	17.1148	54.7178	19.9571	5.68365	20.1457	12.1398	12.3064	52.9894	34.327	20.2536	48.2002	26.432	40.0043	28.4425	25.6566
FGF12	0.293925	2.28221	1.38959	0.146004	0.395697	0.553197	1.61796	0.13458	0.288876	0.311933	0.177863	0.207751	0.466615	0.64399	0.797886	0.48368	1.49757	3.04858	1.78861	0.182302	0.442941	2.06333	0.11205	0.291043	0.779682	0.0858853	0.337875	0.573839	0.269181	0.985021	0.626467	1.435	0.204733	0.121242	0.538081	0.145535	1.80013	0.249057	0.649525	0.501344	0.687515	0.270138	0.377834	0.488997	0.129879	0.55123	0.447707	0.818257	0.295048
ESPNP	0.0317871	0.0358334	0	0.0675808	0.0700302	0.0333161	0	0.18065	0.205711	0.0928186	0.0313202	0.141414	0.035997	0.0183098	0	0.0707669	0.00638287	0.0070838	0.0240666	0.0579093	0.0455609	0.0112624	0.0749158	0.631477	0.0763791	0.0624701	0.0159583	0.353208	0.150518	0.0490841	0.280863	0.0185795	0.327582	0.0801704	0.00950617	0.095	0.042766	0.0157919	0.184304	0.0470386	0.032875	0.0446567	0.0588565	0.104466	0.0419422	0.0140965	0.0497352	0	0.07682
GIF	0.100642	0.00945442	0.0459158	5.02234	1.09441	0.558809	0	0.591683	2.68664	0.020408	0.0531235	0.111934	0.379903	2.63769	0	0.00848701	0.0168408	0.00934509	0.0105831	0.0218272	0.210367	6.81964	0.197661	0.761652	0.125951	0	0.0280701	0.205022	0.755657	0.028779	0.280394	0.177701	1.55883	0.0453267	0.112866	0	0.0611192	0.156248	0.820588	0.103424	0.286237	0	0.0554604	0.137813	0	0.0743858	0.503023	0.0112029	0
FBXL21	0	0.0302868	1.3238	0	0.0227655	0.0150853	0.804755	0.00658136	0.0217337	0	0	0	0.0190157	0.0193446	0.0661338	0	0.384385	0.718478	0	0	0.0120339	0.0535452	0	0.0127079	0.00504348	0.0120001	0	0	0.00883472	0.0460961	0	0.024537	0	0	0.0100434	0	0.0338872	0	0.006085	0	0	0	0.00888326	0.00919746	0.00738543	0.0223398	0	0	0.0811615
SLC35G1	0.476325	0.657023	0.404932	3.90504	0.6894	0.620171	1.11108	0.472524	0.335059	0.410351	0.410195	0.53964	0.389481	0.678255	0.691843	0.538898	1.72876	0.883482	0.548792	0.515884	0.65728	0.66825	5.34215	0.422612	0.619805	0.639576	1.47045	0.479966	0.789968	1.14718	0.332061	0.737099	0.680563	0.231847	0.929013	0.803818	0.802711	0.404198	0.830889	0.510773	0.563002	0.424542	0.406936	0.611738	0.582304	0.711769	0.443616	0.790388	0.663353
PGM5-AS1	0.0334501	0.377081	0.476141	0.434601	0.36847	0.275465	0.0336789	0.0983281	0.216473	0.217055	0.11771	0.11161	0.0947006	0.327551	0.411694	0.135399	0.100752	0.0372721	3.9677	0.174111	0.179792	0.148146	0.48514	0.0949307	0.226055	0.0597622	0.335865	0.0743375	0.835964	0.545216	0.0399402	0.317713	0.184671	0.0602605	0.0250088	0.090882	0.26252	0.0830906	0.66669	0.0824992	0.311354	0.100699	0.398158	0.183218	0.220683	1.14964	0.218072	3.17241	0.359285
HIST1H2AA	0	0	0	0	0.0432316	0	0	0	0.247632	0	0	0	0	0	0	0	0.0512241	0	0	0	0	0	0	0.0482644	0	0	0	0	0.134216	0	0	0	0	0	0	0	0	0	0	0	0	0	0	0	0	0	0	0	0
HIST1H2BA	0	0.0593117	0.05761	0	0	0	0	0	0.0851235	0	0	0	0	0	0	0	0	0	0	0	0	0	0	0	0	0	0.088048	0	0	0.0451358	0	0	0	0.0947848	0	0	0	0	0	0.0648822	0	0	0	0	0	0	0.0686018	0	0
TMEM130	0.944552	19.4299	5.39416	0.202147	1.50894	8.2034	31.4619	3.14166	1.25478	6.06233	1.17402	1.69145	0.975195	3.5839	3.50891	0.293766	16.3609	7.84045	0.207762	4.7699	3.40788	2.88224	0.561636	2.81588	1.85121	0.131597	0.32266	1.92579	0.162424	5.30037	0.460439	4.33378	1.6545	1.47135	1.86265	0.335501	11.576	0.199111	2.58677	0.993812	2.13748	1.77828	1.5644	12.0857	0.919487	2.06557	1.55358	1.22698	1.8499
TPO	0.552277	0.0832323	0.206961	0.0837195	0.235236	0.482	0.00297355	0.0115753	0.191127	0.30902	0.145499	0.17409	0.296824	0.357246	0.392568	0.254033	0.0978508	0.00329079	0.0186337	0.299764	0.296315	0.0497038	0.174012	0.0530831	0.113099	0.00527648	0.145798	0.183774	0.0971161	0.747402	0.0493692	0.230883	0.105982	0.106409	0.0552014	0.0682047	0.374162	0.044017	0.283612	0.0691976	0.244354	0.601615	0.445282	0.218383	0.438397	0.258669	0.177135	1.13616	0.158608
RNPS1P1	0.264103	0.148861	0.0963932	0.090983	0.0932445	0.131813	0.110795	0.0431301	0.0712144	0.196366	0.185874	0.0979117	0.0934627	0.114095	0.0270875	0.0445429	0.375644	0.196186	0.166631	0.0859177	0.078863	0.0974727	0.0997497	0.12492	0.132207	0.157283	0.147322	0.146732	0.332909	0.151042	0.0525575	0.28944	0.202508	0.317188	0.115182	0.029898	0.308438	0	0.119632	0.0814208	0.25038	0.0883404	0.261969	0.120549	0.362996	0.0244002	0.229569	0.117594	0.147745
SDC2	21.019	8.35008	11.5342	8.26754	17.4292	18.6068	28.208	15.9779	11.6885	24.2527	22.8996	11.1165	13.9341	25.8821	27.5799	9.06422	48.5877	45.645	6.87949	42.9718	16.4472	30.5368	16.15	10.1168	20.1541	91.8922	16.171	13.3037	7.70413	30.5185	13.2586	29.3146	17.4263	15.1535	16.9335	9.02778	16.4495	5.44906	15.7978	13.1769	15.0819	36.0295	14.4384	28.8553	10.8383	15.6193	14.3447	21.9425	18.2096
GJB5	6.38174	0.0336173	0.0163264	5.47717	1.0992	0.881857	0	3.18501	1.39917	10.0866	8.60509	7.14752	5.25557	0.343548	0.275273	0.0452661	0.104792	0.0332285	0	0.795516	7.80062	0.224525	3.02756	0.394949	0.324688	0.0399591	1.27257	7.22374	1.15713	2.83966	2.01181	0.980464	4.25312	4.78135	2.24071	2.75476	0.518231	1.59264	0.715937	2.28002	2.66782	3.47129	0.493004	0.632948	11.7717	0.495928	1.06928	0.258923	9.22884
FRMD5	0.69955	0.583346	0.500155	0.520659	1.63483	0.322837	0.713981	0.76683	0.635661	0.730642	1.0184	1.15462	1.07616	0.605345	0.857052	0.029092	1.24755	1.4593	0.189446	0.847957	0.915683	0.718669	1.22769	1.59247	0.990599	0.382365	0.481097	1.62562	0.657544	0.717947	3.36399	1.14824	0.631922	1.17104	0.308076	0.386202	0.381408	0.130922	0.62218	0.732672	1.15296	0.628258	0.359094	0.494269	0.27396	0.460383	0.687211	0.618692	1.87845
NXPH1	0.00589034	0.398409	0.128993	0.0278292	0.0499117	0.00881955	0.154196	0.00577164	0.0190597	0.00477773	0.00829118	0.0196537	0.0250142	0.0101788	0	0.0119214	0.0236557	0.0196901	0.200686	0.00766496	0	0.0156525	0	0.00557222	0.00442297	0.110499	0.0147859	0	0.0232433	0.0303186	0.0562656	0.00430363	0.0162597	0	0.035231	0.0320074	0.006604	0	0.00533635	0	0.0670113	0.00591082	0	0.00806587	0	0.00653044	0	0.0708134	0
LPP	7.4644	3.05579	2.59125	10.608	9.63758	8.46757	0.898602	7.86287	7.58333	6.1302	8.89303	6.0271	6.36729	7.47803	4.64411	1.27307	1.05177	0.351769	1.24203	7.70449	5.99356	6.09802	9.1667	5.86517	8.00514	1.50266	8.9978	4.96562	13.7526	8.3311	7.21685	5.78664	6.92866	8.15395	4.3491	5.59998	7.20535	0.464819	7.93219	3.00129	7.83278	6.52409	4.47458	7.32847	3.40082	4.29567	6.50143	35.7272	5.86924
COA6	14.3854	6.68594	7.86686	14.115	9.96946	8.54345	9.22431	10.615	8.4514	10.9512	10.9954	14.8553	8.0543	10.0638	10.7615	3.33434	14.1525	16.0291	7.95058	10.0185	9.99263	11.2188	13.7392	11.9512	9.45006	14.2433	11.2701	13.0378	14.947	6.12209	11.822	10.0876	10.7667	9.62778	5.5999	14.7385	16.0923	8.46427	10.8191	8.70134	13.7474	11.1935	10.6926	7.59328	9.91474	10.5493	10.1852	8.86711	8.48091
NDUFAF4P2	0	0	0	0	0	0.0290876	0	0.0380706	0.0628604	0	0	0	0	0.0223802	0	0	0.0390091	0	0	0	0.0696117	0	0	0.0367552	0	0	0	0.0863459	0	0	0	0	0	0	0	0	0	0	0	0	0	0	0.0513862	0	0	0	0	0	0
PDZD9	0.0151795	0.0855586	0.265932	0.0358581	0.115761	0.0909123	0.0458498	0.0446207	0	0.0246245	0.0213665	0.0675304	0.0214873	0.0524615	0.0934121	0	0.106682	0.236794	0.249008	0.0197527	0.0271962	0.026891	0.0137596	0.0287193	0.0683882	0.122039	0.0635057	0	0.0499152	0.0911532	0.108748	0.121995	0.0279343	0.0410188	0.0453954	0.0618626	0.0936021	0.018853	0.0412555	0.0561565	0.0470969	0.060929	0.0401515	0.0207858	0.0333815	0.134632	0.0395839	0.121658	0
DEXI	4.59926	5.17148	4.67625	2.55681	2.66439	3.64523	2.37442	3.31095	4.51778	2.96919	3.32776	2.98827	2.7902	2.90605	3.42237	1.43663	2.9685	8.68071	3.55325	3.45048	3.48948	1.52771	3.0098	2.5861	3.57685	4.56969	1.81618	2.97247	2.5618	1.95263	4.46894	2.78599	3.2927	3.81517	2.17544	2.43861	4.42643	2.2004	3.59271	2.12687	4.27129	3.15532	4.45347	3.74342	3.76707	4.14948	3.22787	3.76137	3.9539
PODN	29.9265	13.9443	21.5985	15.3043	32.7301	51.0255	0.817833	24.6853	37.7039	33.9023	23.964	13.2027	19.5294	37.8415	39.0046	3.6092	2.08229	4.01546	0.68159	27.2083	27.7026	14.8245	18.4112	13.9328	26.6789	1.64644	18.0161	18.3265	10.6625	38.9195	5.83896	41.4555	24.4367	27.2646	10.1606	7.44973	40.3963	4.73189	39.6592	10.0473	16.8101	27.1053	23.6888	52.4975	15.2062	37.6904	22.354	18.6271	54.6118
KCNH8	0.414068	1.15212	0.813212	1.26537	0.679441	0.587996	0.0330872	0.753486	3.02523	1.22881	0.30067	0.745613	1.05132	0.306654	0.594559	0.252738	0.0692876	0.311247	3.74457	0.590132	0.971484	0.305641	0.381294	0.976154	0.537936	1.65569	0.85241	0.620769	1.24272	0.445426	1.82852	0.381761	0.562425	0.639381	0.223582	2.49553	0.34265	0.0775494	1.09858	0.235045	0.706934	0.316577	0.812751	0.445499	1.40562	0.827044	1.32401	1.532	0.732419
MIR7-3	0	3.93398	1.20667	0.108471	0	0	2.58899	0	0	0.446935	0	0	0	0	0.226057	0	1.10644	1.02329	1.39061	0	0	0	0	0.173752	0	1.96889	0	0	0	0.787824	0	0.134195	0	0	0.137321	0	0.308887	0	0.332794	0	0.379915	0	0	0	0	0	0	0	0
MIR7-3HG	0.017975	189.379	34.3249	0.828005	3.60976	10.4964	126.812	0.986314	3.75149	5.67152	0.0632535	6.51731	5.44512	13.5325	32.7642	2.41923	107.957	236.48	91.4766	1.42681	9.95126	3.93266	0.71692	6.29155	9.89341	53.5023	0.135362	4.87347	0.0709293	20.5858	0.0858501	85.548	0.51272	2.54199	5.13365	0.0976739	40.5474	1.47345	9.86835	1.32997	13.1247	0.703462	7.15567	22.0294	0	9.20688	4.49989	0.0720315	2.48574
HOXA3	1.89089	0.81984	0.477791	1.24693	1.76922	1.29968	0.0519652	2.52401	1.92056	2.03608	2.50309	2.60402	1.02284	1.26215	1.78442	0.0949615	0.249673	0.162072	0.296036	3.26651	2.4799	0.519507	4.28292	1.28276	0.58837	0.117359	1.12283	2.46084	1.54598	1.19143	9.22153	0.953014	1.58876	1.67786	0.494623	0.726634	1.36773	0.279722	0.794888	0.462885	2.75628	2.64609	0.831535	1.70904	1.22272	0.977958	1.18685	4.73822	3.14349
SLC5A9	1.25188	0.84373	0.297565	3.44666	1.74406	1.37747	0.215307	1.30087	4.36073	0.635992	0.316683	0.683784	1.98021	1.06754	0.466072	1.27585	0.187863	0.0694978	0.29233	0.573934	2.68991	0.714261	7.16004	1.53408	1.06714	0.314401	1.55819	0.891067	2.5022	0.921068	0.228738	0.953716	1.05352	0.533721	0.666165	0.0847297	1.49097	0.957255	3.27327	0.879022	2.44662	1.672	0.736517	0.494144	0.573142	0.51368	1.94015	0.583198	0.777591
ZFHX4	0.982697	0.376038	0.506272	0.430508	1.7123	1.66037	0.0181544	1.00959	0.577192	1.04884	1.01522	0.3223	0.47037	1.14322	0.592847	0.0573461	0.0581892	0.101892	0.134892	1.22178	0.863013	0.775755	0.722661	0.260733	1.11022	0.0299135	0.39119	0.406437	0.564125	1.71255	1.03034	0.549543	0.668381	0.698387	0.92055	0.220453	1.03967	0.0207952	0.557733	0.196942	0.492846	0.761233	0.454801	2.41969	0.454589	0.588293	0.612942	0.842992	0.785057
CELF3	0.104683	73.2424	37.9153	0.510709	1.12614	4.88283	58.7577	0.521788	1.63474	2.4144	0.0960985	2.06028	1.95861	2.71345	15.9315	1.21593	44.2846	68.6121	76.9547	0.414588	7.7713	0.810339	0.350686	3.01395	3.7833	38.1984	0.0457001	1.04183	0.0628601	10.2064	0.0326072	14.2859	0.502552	0.45097	2.47388	0.0370981	22.9528	0.130017	3.77289	0.64546	5.3474	0.264902	2.91949	7.80306	0.0250229	3.77445	1.91683	0.303985	2.64599
LURAP1	0.632053	1.32674	0.680134	0.347527	0.526334	0.766882	0.164579	0.939651	0.4584	0.733643	0.53687	0.448445	0.308518	1.02944	0.53649	0.0441105	0.251645	0.679984	0.288774	1.81512	0.741924	0.231663	0.622322	0.309267	0.540061	0.243368	0.346493	0.532792	0.458681	0.738532	0.884803	0.541412	0.461247	0.647849	0.211833	0.355293	0.726957	0.0270694	0.375156	0.161261	0.247949	0.645185	0.403551	0.686426	0.359472	0.676573	0.710439	1.01896	0.877863
ZNF503-AS2	0.844846	0.863952	1.46689	1.08697	0.746558	0.917109	0.698726	0.733212	1.25946	0.602055	0.522397	0.496665	0.751722	0.636111	0.579323	0.610669	1.39352	1.43896	1.127	0.659626	0.724395	0.935424	1.07215	0.896265	0.851884	0.0539074	0.651366	0.751013	0.90091	0.600516	0.569231	0.798034	0.794028	0.47834	0.433127	0.131165	1.64746	0.382246	1.03327	0.766494	1.55404	0.478392	0.710321	0.561913	0.630365	0.970106	1.33761	1.22525	0.931747
LINC01185	0.00995756	0	0.010903	0.0117612	0	0.0149093	0.0100256	0	0.0161101	0.0161534	0.0140161	0.0332243	0.0281908	0.00573568	0.0735327	0	0.00999742	0.21081	0	0.0129575	0.0178404	0.0088201	0	0.0188395	0.00747698	0.0533707	0.0083318	0	0.00654875	0.042711	0.0237791	0.0291009	0	0.0179386	0	0.0405811	0.016746	0	0.0180421	0.0122793	0.0205967	0	0.0395084	0	0.0328468	0	0	0	0.0534765
REL	1.05193	0.408768	0.379351	1.67501	1.69448	1.48635	0.437385	0.634973	1.03973	1.22452	0.749186	0.780636	1.22479	2.58914	0.718041	0.227068	0.164008	0.0640066	0.117789	0.689097	0.742938	1.28476	0.732236	0.930588	1.44497	0.242139	0.917733	0.582442	1.38364	2.4131	0.827349	1.11219	0.82917	0.596651	1.26023	2.76049	1.29812	0.0713449	1.05708	0.349759	0.776033	1.39604	0.460581	1.32983	1.31259	0.485602	1.34115	1.06465	0.747139
HMX3	0.0344482	0.0582498	0	0.284816	0.189732	0.296579	0	0.084385	1.56052	0.125736	0.133345	0.191566	0.682684	0.466302	0.0423978	0.0697194	0.0345861	0	0.0217345	0	0.154297	0.0152566	0.140517	0.228114	0.0646666	26.5876	0.317063	0.0765556	1.73314	0.0738795	0.020566	0.151012	0.475454	0.0465439	0.025755	0.0935938	0.00965547	0	0.811416	0.106201	1.14007	0.207408	0.318919	0.212271	0.0378779	0.152767	0.157205	0.0230075	0.0693759
RGS20	0.101273	0.0713524	0.0831663	0.0112141	0.214532	0.0568629	0.0446097	0.15505	0.0409617	0.0770095	0.449924	0.359025	0.313592	0.0546885	0.148014	0.0192154	0.0571939	0.0564219	0.0239611	0.0576553	0.0907221	0.0728847	0.223762	0.149692	0.161594	0.0961213	0.0529612	0.323527	0.0374645	0.081448	1.62488	0.0786167	0.151424	0.239456	0.0851803	0.0601894	0.170314	0.0157227	0.0286712	0.0468323	0.0458231	0.0825701	0.0418559	0.0346691	0.0487179	0.098243	0.0247585	0.0422741	0.0594868
HLF	1.07721	6.35111	3.20005	1.04462	1.5818	5.29233	8.85535	0.74665	2.05472	1.74748	0.611679	1.25253	1.2476	2.27043	3.70245	1.12724	9.04242	10.5333	1.03106	0.669018	2.20413	0.935189	0.646345	1.93675	1.51432	4.15256	1.4237	0.958934	1.05865	7.58182	0.153469	3.82787	1.40229	0.43829	1.37051	0.573705	5.15685	0.357282	3.22158	0.350965	1.49704	0.703238	1.44896	4.14444	0.63934	1.99498	1.36863	2.43634	1.09293
FAM118A	4.75312	3.93468	3.48887	3.168	3.41237	5.17269	6.79421	10.7982	25.1631	4.51717	2.42157	6.42514	4.62899	2.69855	4.55933	0.831999	5.87797	2.40611	2.165	6.72612	4.95834	2.40464	4.03291	4.69306	3.31977	6.07796	2.62716	6.17097	4.80527	5.09956	9.59102	3.10779	3.62841	3.34518	4.76912	5.04504	3.87674	2.29277	3.34481	1.62604	3.83766	11.4851	5.1825	8.15279	11.5989	4.13453	5.62703	4.37225	13.9212
STRN	3.7333	1.71125	1.74168	7.67522	7.2233	5.48289	1.53815	3.56555	6.92527	3.88629	5.03855	4.14409	4.88712	6.48755	3.66514	1.31565	1.21538	1.18159	1.32896	3.29856	4.52856	5.91243	4.51432	4.67454	5.68291	1.56151	4.63906	3.80936	6.69068	6.77708	4.4403	4.39394	4.22374	4.43136	4.01843	4.85779	5.17773	0.754755	4.63021	2.23322	5.6013	3.58107	2.5424	3.33848	3.19454	2.67075	4.94978	4.1557	3.84867
CLCN7	8.04522	9.71733	8.60476	6.66028	5.94835	8.26604	7.31351	7.55392	9.46925	9.1334	6.96345	5.97817	7.46076	7.46654	7.54044	3.48014	5.66144	11.496	12.9593	8.63624	9.46973	6.16298	7.85886	6.05232	6.69503	10.2967	4.32261	7.00126	5.83115	5.88767	8.72073	4.71624	9.69239	7.8116	5.76751	6.63932	6.5885	2.08004	7.28856	5.34261	6.87417	10.7052	8.77091	5.73492	9.18002	5.97575	8.42953	9.82583	9.00413
RIMS2	0.0244461	2.00438	1.33123	0.0519735	0.241667	0.592966	8.33076	0.0718604	0.129199	0.142765	0.014911	0.295453	0.226084	0.335134	1.05707	0.133586	4.94151	1.81777	2.3835	0.0657429	0.554783	0.783861	0.079774	0.203507	0.449115	26.2752	0.144547	0.148495	0.0696687	1.9042	0.118703	1.91112	0.0959729	0.105695	0.316801	0.00664186	2.3854	0.0121449	0.28348	0.0321559	0.436548	0.24204	0.196144	0.555685	0.021504	0.249344	0.210371	0.0478932	0.146603
ZNF492	0.0999485	0.0858448	0.0156341	0.0224862	0.0766253	0.0142526	0.028752	0.0466354	0.0231007	0.0386046	0.0234477	0	0.026949	0.0383811	0.0175734	0.00963261	0.019114	0.0106065	0	0.0371602	0.0511634	0.0252947	0.0215713	0.0135072	0.0821975	0	0.0477886	0.0846169	0.0594726	0.0571613	0.0284145	0.0347737	0.0350346	0.0128612	0.0427005	0.0646558	0.0346846	0.0118225	0.0948601	0.0234768	0.0246117	0.02388	0.0503573	0.0065173	0.0627996	0.01583	0.0434397	0.0127151	0.0319505
ANKDD1A	1.49466	1.35064	1.93932	0.771471	1.31403	2.73891	0.342934	1.45276	1.65966	1.05632	0.970144	1.34593	1.04937	1.1333	1.63737	0.713676	0.394269	1.81277	0.637112	2.23175	1.47894	0.92284	0.98072	1.10688	1.39913	0.991541	1.46521	1.09534	1.25179	2.16566	1.12438	1.47556	0.92177	1.0359	1.29423	3.30968	1.54546	0.527548	1.55011	0.790631	0.899303	1.54006	1.29841	1.1907	1.25132	1.47049	2.10557	1.07052	2.18966
UPF1	16.6071	20.6279	18.1557	20.7238	14.4681	16.5044	30.804	17.7549	23.5501	20.8733	11.0597	15.9777	16.1821	18.2306	15.1077	8.93646	14.8834	11.853	22.5212	12.1029	19.8164	13.4699	16.0099	17.3881	14.6804	27.2024	12.2563	16.519	17.989	12.989	14.7801	11.435	15.7801	18.095	10.9549	18.038	30.4218	6.0545	16.8075	10.78	16.4927	13.5978	14.1185	15.4189	14.254	12.054	19.987	17.0839	15.2284
U2AF2	40.2556	49.8519	43.5133	40.136	37.0642	30.1334	51.4013	34.085	34.3635	40.0352	27.0427	32.5621	37.2872	30.1223	33.6587	11.1691	26.6733	37.8524	75.3004	31.6704	44.7748	33.7697	34.5764	30.4735	31.772	48.2762	22.706	32.8866	32.936	35.0602	49.4847	36.4068	31.9942	27.3046	20.1013	53.4454	39.2951	10.5313	35.4642	20.622	38.0483	32.2859	37.5196	32.2108	46.8277	26.9936	36.0225	32.9822	34.0805
ACO2	20.4239	12.9519	11.8139	33.1261	16.1792	14.2309	12.0915	13.4036	16.7926	19.786	18.3751	15.6756	23.7021	16.7207	17.4329	9.12217	13.483	21.0026	17.5642	10.4357	16.7509	22.7143	28.9372	16.081	17.6636	19.2451	14.2822	17.3111	22.3792	18.0613	15.1035	15.7039	21.0285	9.44385	13.1017	17.1905	17.1528	4.7442	21.0803	14.1005	14.4059	14.8456	17.1923	12.6451	15.3545	13.0261	16.7602	40.3782	17.7483
PHF5A	22.0525	9.99549	11.3925	19.1295	19.4763	15.8481	14.6924	16.0778	12.9162	16.1753	20.7246	18.0676	24.686	13.5412	18.4232	5.28099	10.4298	18.8848	9.18631	14.0502	11.4896	21.2289	14.6957	16.8532	16.8046	15.7684	12.2101	17.7782	18.3872	17.4023	27.2883	21.0365	18.229	11.1845	10.8	22.0015	16.6816	9.97639	15.1913	11.5798	18.9496	14.9881	18.6721	15.8379	20.4166	19.3524	13.9501	17.5038	18.472
BVES	0.706162	0.392143	0.727505	1.12374	0.863649	0.898469	2.50773	0.623761	0.720384	0.567134	0.636543	0.491354	0.443175	1.00988	0.620801	0.0950449	6.61839	0.759713	0.140466	0.656365	0.392645	0.794967	1.15409	0.368565	0.807124	5.70842	1.28652	0.610725	1.68609	1.32199	0.294903	1.08779	0.464116	0.589075	0.40312	0.486738	0.592814	0.0475253	0.668109	0.240225	0.629594	0.701636	0.570486	0.93363	0.317472	0.566927	0.580564	7.01645	0.892056
BVES-AS1	0.0258252	0.00970417	0.113109	0.0508384	0.05106	0.0966693	0.364024	0.0168698	0.0974913	0.055859	0.0181756	0.0765939	0.060928	0.0842953	0.127139	0.00871121	1.78043	0.594701	0	0.0336057	0.0462694	0.0457503	0.093638	0.0570043	0.0840308	1.76099	0.0648261	0.0382615	0.107568	0.206774	0.0205572	0.264159	0.055446	0.015508	0.051488	0.0116942	0.0241284	0	0.0545913	0.0106156	0.0890299	0.0777448	0.0683106	0.21218	0.0189309	0.0477192	0.0336724	0.436956	0.0693464
UNQ6494	0.0831435	0.515499	0.436982	0.0736529	0.0422708	0.136939	0.234394	0.105908	0.0269032	0.107902	0.0936256	0.120214	0.105924	0.0766269	0.204661	0.109378	0.1753	0.083379	1.54226	0.0649156	0.104274	0.0810107	0.0678298	0.0786532	0.112376	0.0222817	0.0347844	0.0739092	0.0328085	0.24964	0.23826	0.552794	0.130055	0.0149783	0.0497294	0.259781	0.0885561	0.216856	0.0527266	0.112783	0.111786	0.158522	0.131955	0.068311	0.109706	0.12905	0.0542039	0.122167	0.0781407
TIAM2	0.84796	0.68335	0.667581	1.12365	1.31085	0.939115	0.312222	0.808555	1.02042	1.43385	1.01479	1.21979	1.30201	0.88403	0.970329	0.219841	0.742297	0.517323	0.450997	1.28126	1.12374	0.96215	1.51982	1.02922	1.56418	0.89834	0.587842	1.56908	1.31238	1.07912	1.11289	0.91907	0.954338	0.801676	0.628733	1.12575	0.80436	0.198014	1.27453	0.356481	1.4115	0.52039	0.90367	1.29549	1.05953	0.582711	1.16273	0.800366	0.832691
KCNK9	0.158943	0.07167	0.0596689	0.0750932	0.0461758	0.0747947	0.219469	0.0355976	0.117554	0.648286	0.0319608	0.0909133	0.263561	0.052316	0.0950162	0.0183818	0.196054	0.0809614	3.90241	0.242285	0.0976348	0.615439	0.156425	0.227686	0.156857	1.46852	0.140592	0.0302764	0.134397	0.194787	0.184359	0.0763122	0.0334282	0.102263	0.0509282	0.0740293	0.694979	0.050762	0.0822822	0.0112002	0.0751462	0.027342	0.102102	0.0746216	0.0699068	0.0302082	0.0710535	0.0424622	0.0670681
CA7	0.0108506	0.0244637	0.0356427	0.128161	0.036777	0.0487396	0	0.138216	0.03511	0.0528066	0.0458197	0.651675	0.0307192	0.0187503	0.0934824	0	0	0.0241808	0.0410761	0.0141197	0.0194404	0.00961117	0.511455	0.102646	0.0244427	0.0096929	0.236056	0	0.114178	0.102392	0.0259118	0.0158555	0.0499201	0.00977372	0.0162248	0	0.0121653	0.0404297	0.235923	0.0267613	0.100998	0.0544418	0.129156	0.728051	0.0119309	0.457131	0.481023	0.0434819	0.0437046
MGLL	11.7839	4.94879	4.79585	26.4278	12.3576	17.4808	3.86019	18.3877	24.5366	24.8653	36.2565	27.1886	14.1611	10.6792	19.5519	2.05221	2.68067	0.733177	14.1126	10.6418	17.8733	14.3246	23.6494	23.8918	7.60342	25.25	13.4746	13.0673	24.882	14.3399	26.2898	8.1128	24.8416	21.0991	7.72012	8.85446	12.7733	2.23063	29.1098	10.2599	23.183	13.7235	11.94	10.0344	19.4665	15.1754	12.5431	23.0232	13.5012
NELL1	0.00380559	0.0429001	0.0166677	0.314644	0.0161233	0.0256413	0.0153265	0	0.0369419	0.00308676	0.00267835	0.00423257	0.016161	0.0109604	0	0	0.0267458	0.00424041	0	0.00495212	0.00681825	0.195511	0.0310466	0	0.00571512	0.0645914	0.0254741	0.00845731	0.0375422	0.0359114	0.00454396	0.00278045	0	0	0.00569045	0.0103396	0.00853333	0	0.0448197	0.00469293	0.00393583	0	0.0150994	0	0.0125534	0.139232	0	0.0711676	0.0102189
TREML1	0.912785	0.0614314	0.477351	0.0563199	0.404039	1.13212	0.0411504	0.854343	0.528994	0.486214	0.450648	0.40911	0.597834	0.282507	0.503027	0.0275728	0.0547128	0.182163	0.103147	0.992775	1.26925	0.615439	0.568069	0.18043	0.675167	0.0730203	0.193789	0.423869	0.053759	0.385678	0.244004	0.328474	0.689456	0.15953	0.407425	3.46087	0.358945	0.287651	0.58009	0.302405	0.324068	1.17571	1.96397	0.391763	2.95106	0.151041	0.639481	0.345764	0.658486
FBRS	15.2971	14.335	15.3029	11.7714	7.51625	12.0744	14.3138	13.8259	15.841	13.0978	11.7096	13.9874	12.909	11.0073	13.2979	3.96554	9.06322	14.8991	13.436	11.0073	13.6307	6.90253	14.0565	11.3569	10.4586	26.1696	8.03337	10.9606	10.3678	9.1271	14.6053	8.85932	12.0406	14.679	6.43513	17.4268	15.5719	3.68161	12.0807	6.08544	13.5336	11.0218	15.278	10.6287	17.4264	8.73881	11.5985	13.1985	16.0809
SYT6	0.0158338	0.0312363	0.104023	0.0444169	0.234792	0.0681597	0	0.0775734	0.198533	0.0802686	0.00557186	0.0396232	0.201721	0.159608	0.136414	0.821173	0.0476914	0.895376	0.00999004	0.0875674	0.205671	0.41374	0.0358817	0.471826	0.214008	0.442011	0.0596187	0.202331	0.05467	0.244497	0	0.144606	0.211253	0.0320901	1.13941	0.0268871	0.126484	0.393313	0.179307	0.532075	0.0655026	0.0556109	0.0732938	0.11925	0.0217627	0.232596	0.185805	0.0581633	0.0531465
PDZD2	2.02142	7.01821	1.2672	0.698728	1.45017	2.06934	13.2688	1.00996	0.695877	0.985856	1.14541	0.808785	0.852027	0.930005	2.45134	0.376436	8.98043	2.11278	0.896434	1.42362	1.20105	0.616669	1.1638	0.458207	1.17161	7.85988	0.437707	0.450663	0.304111	4.87986	0.487351	2.2866	0.990006	0.662003	1.08254	0.482531	2.11138	0.0433142	1.02623	0.530407	0.971161	0.747869	0.415111	2.1525	0.660411	0.446785	0.62481	0.983445	0.880961
KISS1	2.02324	0.128495	0.0936061	0.353409	0.434633	0.0426672	0.0286912	0.530519	0.276621	0.254251	0.140389	2.12347	0.161352	0.1149	0.491013	0.317203	0.143052	0.762053	0	0.185408	1.22532	0	3.22885	0.350445	0.106987	0.407293	0.166906	0.82327	0.0749643	0.0244459	7.31542	0.0832803	0.235983	0.590366	0.170441	0.503248	0.511181	0.778637	0.103265	0.773096	1.17886	0.428931	0.527633	0.195105	0.313334	0.31593	0.0743105	0.304517	0.153038
MEX3B	1.30094	0.897667	0.760389	0.705407	1.09058	0.994735	0.377568	1.25204	0.704083	1.14158	1.17626	0.736323	0.950261	1.08537	0.809124	0.0936994	0.502006	0.170235	0.747779	2.57245	0.920713	0.742249	1.93884	0.385408	1.32449	0.578998	0.542331	0.884828	0.816001	0.857869	2.19459	0.575033	1.0309	0.984163	0.519201	0.578613	1.03293	0.0115002	0.528475	0.33684	1.05817	1.23577	0.747008	1.02701	0.880674	0.564605	1.66003	0.964733	1.36749
ZCCHC8	2.4598	4.35333	3.05995	3.5507	3.63079	3.86754	5.01411	2.56287	3.71636	2.38177	2.119	3.20383	2.56376	2.91947	3.39658	1.44457	3.66013	1.9559	4.1337	2.64421	2.8242	2.91608	3.04531	2.162	3.31697	4.26386	2.23717	2.06674	3.55809	3.57812	3.14249	3.42282	2.29544	2.8565	2.17975	4.15328	3.61411	0.675701	3.39113	1.32172	3.69576	2.53135	2.49989	2.67427	3.13418	2.45904	2.95261	2.53108	2.78751
PTCD1	0.991922	2.42077	1.70347	0.894112	0.884739	1.0709	1.1599	1.13222	1.19375	1.08686	0.962656	1.39353	1.04446	0.996372	1.19512	0.355722	1.45365	1.89639	1.92801	1.06431	1.1536	0.524086	1.93394	0.783605	0.799701	1.27783	0.629031	0.951367	0.878961	1.05695	2.12772	0.933238	1.05681	1.20384	0.421543	1.4326	1.36574	0.579244	1.10358	0.579413	0.968276	1.04077	1.16458	0.857859	1.27437	1.19232	0.966594	1.05534	1.07476
DCAF4L2	0	0.0205433	0.0199539	0	0	0.00454766	0.00611607	0	0	0	0	0	0	0	0	0	0.0365931	0	0.0229957	0	0	0	0	0	0	0	0	0	0.00399502	0	0	0	0	0	0.0136247	0	0	0	0	0	0	0	0	0	0	0	0	0	0
CTDP1	4.57755	5.5319	5.15838	4.23043	2.45194	3.28213	3.9669	3.91396	4.28485	3.66208	2.65019	3.63653	3.95727	3.46071	3.76935	1.62404	2.74384	4.22011	5.20894	4.7405	3.51973	2.12628	4.46551	2.56726	3.24898	6.39901	2.64921	3.57261	3.46745	2.46834	2.2058	2.64173	4.20694	4.14532	2.13287	4.49728	3.61389	1.43487	4.3445	2.91988	4.56231	5.46294	6.49733	3.32439	5.65646	4.66717	4.01452	3.91259	4.22163
PRKACA	12.7754	21.0668	20.5992	12.2114	15.3865	14.8695	22.8252	14.2354	13.806	13.339	12.6827	14.783	14.216	17.127	15.5334	5.1712	15.5503	20.7755	27.976	13.569	14.6289	15.5075	13.2228	13.9675	16.2819	26.335	11.991	14.0824	11.6005	18.926	13.5815	21.3829	11.7672	14.4102	9.73338	14.1163	14.7196	4.01477	13.7635	7.98051	13.1956	15.1099	15.4045	14.2562	12.9409	10.6237	14.8008	16.2832	13.1877
ZNF549	1.02119	2.03236	1.08001	0.948986	1.45939	1.29103	0.23238	0.861933	1.13784	0.741761	0.640554	1.03406	0.906162	1.02468	1.18985	0.268813	1.10616	0.936497	1.68975	0.770676	0.893347	0.651886	0.898037	0.609695	1.07417	1.62218	0.491907	0.687119	0.779002	1.35609	1.30772	1.20427	0.855484	0.427558	0.548603	1.2157	1.04971	0.116286	1.16777	0.357114	1.16423	0.751622	0.866793	1.05547	1.03906	0.729025	0.902802	0.762022	0.871165
CFAP57	0.154228	0.213374	0.878902	0.134553	0.190087	0.178441	1.68694	0.1889	0.23251	0.0824499	0.0592063	0.0584769	0.129006	0.161523	0.0949096	0.0993174	0.123173	0.0742079	1.06154	0.0821018	0.10676	0.0993532	0.384455	0.142583	0.139495	0.801585	0.120249	0.140215	0.32965	0.135313	0.0544085	0.112683	0.106433	0.170494	0.0655157	0.0523786	0.110036	0.0609485	0.238164	0.0950945	0.232009	0.0633127	0.111259	0.0911959	0.0578124	0.0621774	0.155389	0.0187285	0.0658854
EBNA1BP2	16.1699	11.8132	9.27506	13.1481	12.2304	9.78636	12.436	10.168	10.0238	9.5583	15.4213	15.8134	11.9988	9.51671	15.7466	4.72519	10.806	26.8618	8.51251	9.23612	11.8627	12.4935	11.3042	11.8938	13.2579	15.4127	10.2067	11.0831	14.1568	10.6397	14.118	16.1584	13.9179	14.0898	6.65125	13.2029	12.5027	9.38622	12.6496	9.75321	14.253	10.9825	15.6303	10.7991	11.5413	14.1655	9.32106	10.0342	14.9608
PPP1R2P1	0.178795	0.0671849	0.0326287	0.035197	0.0505006	0.178472	0.030003	0.0583974	0.0964231	0.0483411	0	0.0331427	0.0421823	0.068659	0.036676	0	0	0	0	0.077554	0.0533895	0.0527905	0.0540237	0.112759	0.0223758	0.0266198	0.0249339	0	0.156784	0.0255636	0.0711619	0.021772	0.0548385	0.0536834	0.0891168	0.28337	0.150343	0	0.0269966	0	0.0308191	0.0299028	0	0.122416	0.131064	0.0330375	0.0388541	0.039805	0.0800176
SBF1	17.3341	9.40845	8.35823	10.2193	8.00587	11.6217	11.3507	13.7891	12.8797	16.4623	10.2266	11.4055	9.69678	9.41642	13.6223	5.62183	6.98933	7.84271	9.67557	11.3729	14.47	7.14437	12.0367	14.6225	10.8193	19.9675	6.04691	7.82335	10.2826	8.93869	9.22947	7.57225	13.9117	11.6737	6.88466	18.2278	13.67	2.61804	12.0202	6.40749	9.38641	9.72797	13.393	8.54213	20.7682	9.11303	9.78832	13.7583	17.5725
MMP28	10.2999	1.59382	4.88423	12.0862	3.61203	7.03882	1.28116	19.8729	8.57788	33.9966	7.29378	13.1616	19.6334	3.81951	7.49991	0.522218	4.3153	3.26106	2.40851	11.4436	23.3553	1.95366	9.52228	9.64998	4.54911	0.871466	7.56535	17.5798	20.4286	6.10688	5.45277	5.51617	11.8645	32.806	2.98618	11.3896	6.90727	1.81747	9.79228	24.261	13.5403	11.3856	9.9946	10.2804	10.2837	6.85776	3.93579	7.88482	10.0892
BRSK2	0.351219	0.445418	2.66954	0.145193	0.436486	0.477671	2.58143	0.091771	0.890227	0.263512	0.072096	0.413412	0.613174	1.17001	0.745665	8.62176	2.6535	3.09165	3.18359	0.247559	0.650234	1.26773	0.164489	0.249188	0.584591	10.4712	2.00081	1.29438	0.128967	0.497141	0.995988	0.692844	0.732514	0.168726	3.78125	0.131208	2.07387	2.95173	1.10835	4.30586	0.37232	0.126291	0.348381	0.508992	0.0804555	0.882608	0.915883	0.45742	0.369382
CACNA1C	1.6499	16.8037	4.68547	1.28605	1.50558	2.38407	9.3335	1.7607	1.19949	2.04256	1.0607	1.46801	1.14231	1.38412	2.71013	0.235457	6.0781	1.35524	7.06796	2.12771	2.2265	0.902154	2.42263	1.05354	1.44457	3.70072	1.30353	1.06944	1.92185	3.7163	0.65541	3.01132	1.28554	1.01172	1.08804	0.732746	4.10809	0.119536	1.16895	0.530823	1.38588	1.72568	1.12322	2.35775	0.82684	0.97088	1.20249	9.30156	1.89
SCAMP5	6.74983	87.5319	43.8495	5.63656	7.78519	9.42668	57.0562	6.60974	6.41943	6.5073	2.80127	6.67712	5.95116	7.62075	21.1208	10.9338	48.9615	77.3217	41.5457	2.85946	9.6865	8.62665	13.4771	8.3346	8.07884	71.8335	4.1283	5.64819	1.57333	17.1792	7.40598	35.2057	5.13111	2.81215	8.93361	2.99077	20.9318	4.49033	8.88327	5.95132	16.0027	5.04669	8.02777	10.5827	3.91607	8.79337	7.13042	2.77465	4.9487
ARPC1A	46.9185	43.0485	34.2951	49.3323	45.9359	36.0481	34.3834	39.0592	40.6132	35.3581	54.7922	64.5034	37.3126	32.1004	48.5948	13.321	58.8234	61.013	44.4684	27.247	40.8131	41.3421	94.5139	45.289	35.0999	50.0507	32.0584	46.8665	46.3527	35.5725	97.2503	40.3702	44.1673	66.3607	21.2077	30.8275	36.5289	23.2975	49.0556	33.879	55.0208	37.9634	47.4224	31.8099	32.0937	46.691	29.7325	40.4975	43.9299
C6orf48	48.2156	56.7559	44.7604	26.5268	46.7393	48.7359	70.9769	30.7009	38.2231	54.2766	32.489	62.122	37.2065	41.2521	53.9437	13.9291	169.295	116.387	64.0833	59.4718	57.5029	29.9194	30.8929	42.5658	36.1454	98.0775	24.7712	38.2933	27.5561	43.287	17.5605	75.2497	37.6656	44.2285	18.0576	80.4189	56.1011	29.956	44.1687	25.1223	53.1839	46.886	60.8897	60.6162	89.8483	49.6867	57.4984	34.1656	59.629
SNORD52	0	0	0	0	0	0	0	0	0	0	0	0	0	0	0	0	0	0	0	0	0	0	0	0	0	0	0	0	0	0	0	0	0	0	0	0	0	0	0	0	0	0	0	0	0	0	0	0	0
DOCK9	8.3974	4.6564	4.09765	6.19819	9.78689	8.22711	3.47616	3.42131	7.73294	5.37284	4.03996	6.04268	5.15592	7.04271	5.57954	1.51305	4.1195	1.22369	3.55407	4.07795	5.11887	5.45927	5.29393	3.69234	6.10095	3.05441	5.52556	4.69444	5.97053	10.8082	6.24851	9.88471	4.65123	6.38813	4.14109	5.20782	7.47369	0.336498	6.44074	3.76446	10.5578	5.78202	3.23064	5.80697	4.07826	3.40047	5.1855	8.14182	6.87049
PRDM9	0.0104575	0	0.0229009	0.00308793	0	0.00391447	0.0157935	0	0	0	0.154558	0.0174462	0	0	0.0193061	0	0.0104994	0	0.0197939	0	0.00936804	0.00463147	0	0	0	0	0	0	0	0	0	0	0	0	0	0	0	0	0	0.0515834	0	0	0	0	0	0	0	0	0.00702018
CSNK1A1L	0.0251919	0.0283986	0.00919461	0.00495917	0	0.0188598	0.00845471	0.00822807	0	0.00681115	0	0	0.0118868	0.0145109	0	0.00849759	0.0168618	0.0187135	0.0105962	0.0109272	0.0150449	0	0	0.00794377	0	0.00750133	0.0140526	0	0.0276131	0.0216111	0	0.00613526	0	0.00756387	0	0	0.00470734	0	0.0608601	0.0103553	0	0.00842649	0.0111059	0.0229975	0	0	0	0.0112169	0.0112743
PGBD5	0.377094	4.30222	2.48984	0.954586	1.14324	1.13207	3.44376	1.56339	1.18646	0.627101	1.5497	2.89367	1.00858	1.76716	2.11301	1.56091	2.32299	5.36098	0.970812	0.377274	1.89784	1.08598	0.614934	1.24048	2.63234	11.9966	1.89791	1.41075	0.919726	2.12466	0.882415	3.16356	1.2519	1.4645	1.68734	0.172473	2.76507	0.99319	1.26694	0.836568	2.63592	1.03063	0.997457	1.12615	0.308373	0.913876	2.56957	0.126561	0.605513
SPSB4	0.5132	0.0304488	0.0650654	0.0893287	0.508098	0.173903	0.00543905	0.359941	0.498177	0.477607	0.600712	0.246337	0.741754	0.899277	0.299194	1.90786	0.0922034	0.27087	0.00681673	1.67305	0.348431	0.765604	0.572926	0.0817656	0.454313	0.00482572	0.741298	0.756335	0.138559	0.259518	0.109654	0.149982	0.656126	0.165442	1.26416	0.256851	0.148387	0.288506	0.734105	3.67726	0.145262	0.384883	0.621581	0.754526	0.487075	0.461164	0.866363	0.411311	0.181323
AC006372.4	0	0.0590426	0.0573486	0	0.0110951	0	0.0395503	0	0	0	0	0	0.0185351	0	0.0322311	0.0662515	0	0.0437699	0.214796	0	0	0	0	0.0123867	0.019664	0.245633	0.0328682	0	0.0172228	0.0112327	0	0.00956671	0	0	0.0195791	0	0.0367008	0	0.0118624	0	0.027084	0.0262788	0	0.0358599	0.0143975	0.0145168	0.0512179	0	0.01758
CRHR2	0.020285	0.137203	0.122161	0.128782	0.111725	0.136676	0.142966	0.0894431	0.229731	0.115174	0.0107074	0.0733232	0.0430717	0.113923	0.230937	0.0923729	2.4694	1.81387	0.0575932	0.0395946	0.199889	0.0224598	0.105729	0.129529	0.0951982	0.0407715	0.0891088	0.0450802	0.123402	0.256676	0.0121104	0.226016	0.139987	0.13247	0.147868	0.0688915	0.0994993	0.0314927	0.0872916	0.043776	0.152099	0.157755	0.0804844	0.0972197	0.111523	0.123691	0.0925711	0.0609664	0.245114
OST4	178.238	68.3588	105.904	133.042	148.72	116.313	47.1912	186.541	94.4253	152.959	166.025	154.357	144.669	110.858	153.59	56.9565	72.506	145.97	142.224	210.18	129.588	173.758	144.194	105.319	123.223	140.344	124.121	165.923	166.361	109.489	188.562	129.342	171.501	176.115	68.8247	187.887	109.005	117.335	126.751	109.639	180.153	177.335	194.702	149.642	214.769	148.821	136.515	131.711	166.151
AC006483.1	0.258197	0.0727658	0.0706781	0	0.109391	0.0966487	0	0.0632483	0.104433	0.209427	0.272576	0.143583	0.0913725	0.185906	0.0794451	0	0	0	0	0.0839962	0.346947	0.285878	0.234045	0.122126	0	0	0.378072	0	0.169807	0.166123	0.231219	0.0471611	0.237575	0.174428	0.144779	0.0876881	0.506588	0.0801705	0.175435	0.2388	0.333791	0.129547	0.0853701	0	0.425854	0.143127	0.168326	0.172446	0.259993
ACTB	1717.24	868.19	899.966	1141.12	1018.49	1240.54	721.892	1954.08	1012.45	1685.95	3101.14	2134.73	1712.81	1034.37	1495.81	148.818	417.146	842.649	681.189	2062.84	1964.91	1028.75	2117.49	2102.93	1751.5	647.396	1158.73	1954.88	892.677	1053.38	2883.83	1099.93	1466.02	2576.48	732.357	2632.53	798.758	453.545	1026.54	996.744	1971.56	2271.3	2023.85	1577.37	2500.47	1154.2	1376.26	2871.04	1943.37
CAST	17.99	8.02126	9.51498	40.3656	23.772	21.212	8.46986	20.0591	21.5798	21.4048	29.2087	25.0196	22.4905	25.3574	16.0608	3.96487	7.69478	5.22297	13.8512	17.642	23.0193	21.5908	20.3032	22.6534	22.4698	13.0446	15.3788	16.1377	25.9376	22.5493	14.5232	22.9462	16.0454	16.9384	10.2296	20.3378	17.6093	3.70716	18.808	13.9185	21.6776	15.7659	13.1586	16.5311	15.2856	13.476	16.2232	18.7167	16.1801
PHC2	63.0524	36.0382	35.9603	31.3991	35.6399	37.0674	33.7085	42.2755	39.2643	42.7989	43.2269	49.684	54.2904	37.6453	46.9386	9.55068	20.5702	53.9798	34.2473	39.5023	45.2858	26.0256	29.9688	52.7933	44.0791	45.866	25.7027	41.2898	25.4291	39.573	58.0767	53.2955	39.7028	53.5096	19.6354	28.9525	34.8358	15.1922	31.2064	20.4026	37.9854	69.5229	50.7078	51.239	36.0983	42.9393	36.642	45.8169	33.3854
PLET1	0	0.0562363	0.091038	0	0.0704514	0.012449	0.0334848	0.0488808	0	0	0.0117032	0.0184944	0	0	0.0613983	0.0168273	0.0333905	0	0.0419664	0.0649156	0.0297927	0	0	0	0.0249725	0.0148545	0.0278275	0	0.120298	0.0427954	0.019855	0.0121493	0.0306012	0.0299567	0	0	0	0	0.0301295	0	0.0171978	0.0333731	0.0219925	0	0.0182843	0	0	0.0444244	0
CHRNA4	0.00379416	0.00213856	0.0207721	0.0112035	0.00160748	0.00426071	0.00191005	0.00185885	0	0.00307749	0	0.00632978	0	0.00109274	0.0280184	0.00191974	0.00190467	0.0317075	0.00718157	0.00246862	0.00679777	0	0.00343926	0	0	0.557545	0.00158734	0.00421595	0.00374294	0.00650972	0	0.00138605	0	0	0	0.00515425	0.0053173	0	0.00687462	0.00467883	0.00784801	0.00380735	0.027599	0.00259774	0.00208595	0	0	0.00253406	0.00509408
HMGA1	76.3268	12.6358	16.4087	126.101	50.6455	30.277	14.9309	30.8308	46.299	67.2829	147.644	148.855	76.0894	47.0709	67.824	6.5017	17.164	37.6431	9.47693	32.2675	94.0808	22.8872	104.186	55.0219	42.7155	14.4649	54.6314	157.757	65.4493	28.3109	1079.18	46.9105	113.635	124.466	21.8628	116.85	42.8407	70.0932	45.5744	87.3569	125.857	56.8756	82.6888	38.6158	68.3264	60.104	39.8373	58.7886	119.252
TFR2	0.70205	0.296781	2.78657	0.29211	0.36504	0.28967	0.124502	0.26578	0.709895	0.291192	0.322849	0.173022	0.35573	0.183814	0.225834	0.100914	0.160195	0.288904	2.44627	0.290678	0.628911	0.166064	0.11209	1.18487	0.227637	0.128279	0.106805	0.345724	0.175766	0.236114	0.223854	0.134062	0.869869	0.247919	0.295247	0.839919	0.796053	0.143674	0.310783	0.364007	0.4703	0.324226	0.321811	0.0710083	0.460536	0.123827	0.306859	0.181162	0.321334
RNU6-416P	0	0	0	0	0	0	0	0	0	0	0	0	0	0	0	0	0	0.218566	0	0	0	0	0	0	0	0	0	0	0	0	0	0	0	0	0	0	0	0	0	0	0	0	0	0	0	0	0	0	0
HAP1	0.0422064	1.17118	2.29648	0.626979	0.21183	0.315976	5.46224	0.200417	0.357182	0.368676	0.132528	0.469419	0.454983	0.347841	0.767207	0.200411	26.954	9.87243	0.2581	0.143643	0.517697	0.0862735	0.962348	0.300988	0.182839	139.881	0.114096	0.165948	0.115301	0.88847	0.500077	0.889529	0.176253	0.222256	0.186905	0.0882094	0.17654	0.0362912	0.173536	0.148135	0.782358	0.162897	0.317747	0.55572	0.0999567	0.26636	0.292089	0.0823988	0.453335
[truncated: 2,642 more rows]
[truncated: 122 more columns]

## Sheet: table 6
ID	conMean	treatMean	logFC	pValue	fdr
cg00000029	0.203332	0.339761	0.740681	5.97544e-09	2.55133e-08
cg00004818	0.127548	0.106935	-0.254315	0.0137067	0.0265043
[truncated: 4,225 more rows]
